# Supplementary material for: How Reliable Are Modern Density Functional Approximations to Simulate Vibrational Spectroscopies?
Source: J Phys Chem Lett. 2022 Jun 23;13(25):5963–8. doi: 10.1021/acs.jpclett.2c01278 (PMC9251762; doi:10.1021/acs.jpclett.2c01278)
Supplement: Supplementary file 2 — jz2c01278_si_002.xlsx [file jz2c01278_si_002.xlsx]

## Sheet: HCN-HF
						RRMSE
						dmE/dmΧ1,z					dmμz/dmΧ1,z				dmɑzz/dmΧ1,z
						0	1	2	3	4	0	1	2	3	0	1	2
				BLYP	UltraFine	8.49187e-11	0.000374202	0.000228524	0.00381509	0.0422348	8.51131e-08	1.15079e-05	0.00043219	0.0257331	3.58851e-07	4.46978e-05	0.00553694
					(99,590)	9.61377e-11	0.000396143	0.000229978	0.00381023	0.0422496	8.51709e-08	1.13308e-05	0.000433889	0.0257098	2.69487e-07	5.07671e-05	0.00563922
					SuperFineGrid	6.25028e-11	0.000642298	9.71267e-05	0.000696982	0.0106678	4.48445e-08	9.75186e-07	5.30393e-05	0.00463497	2.42089e-08	1.23291e-05	0.00286007
					(250,974)	6.93552e-11	4.40641e-07	4.85782e-07	9.84489e-06	0.00209498	4.55217e-08	1.50086e-07	3.82942e-06	0.000747126	2.97758e-09	1.73369e-06	0.00124091
					(500,974)	6.95872e-11	1.8344e-07	1.66748e-07	5.80357e-06	0.00204507	4.54447e-08	4.98863e-08	1.35794e-06	0.000478028	7.78892e-10	3.59329e-07	0.00120677
					(750,974)	6.95086e-11	1.16334e-08	3.02644e-08	2.59644e-06	0.00203066	4.54298e-08	7.30053e-08	6.83935e-07	3.22828e-05	4.55309e-11	2.60577e-08	2.16284e-06
				B1LYP	UltraFine	1.22097e-10	6.18905e-05	0.000144123	0.00241416	0.0228041	7.32373e-08	1.37612e-05	0.000321323	0.0198975	1.17707e-06	0.00098442	0.280796
					(99,590)	8.38707e-11	6.73507e-05	0.000143065	0.0024105	0.0228398	6.30044e-08	1.26449e-05	0.000311375	0.0126803	1.13405e-06	0.000653532	0.167826
					SuperFineGrid	1.28738e-11	1.60891e-05	1.99592e-05	0.000507983	0.00628044	1.26482e-08	1.43618e-06	6.32373e-05	0.00357491	7.26002e-07	0.00031313	0.0487452
					(250,974)	4.03469e-13	0.000527555	7.94094e-05	0.000183623	0.00174173	8.31978e-09	8.26609e-07	4.23867e-05	0.0064293	6.77103e-07	0.000496482	0.153192
					(500,974)	7.08774e-14	1.96446e-07	5.76775e-07	3.15126e-05	0.00193308	1.45816e-09	4.04334e-07	2.27676e-05	0.00204748	2.8035e-07	0.00022579	0.0454123
					(750,974)	9.15596e-14	2.21099e-07	5.4755e-07	2.87268e-05	0.0020926	5.64039e-10	1.98949e-07	1.06957e-05	0.000779619	1.43213e-07	0.000164699	0.0536107
				B3LYP	UltraFine	1.11609e-10	9.29057e-05	0.000165724	0.0023168	0.0278844	3.79688e-08	9.20962e-06	0.000293875	0.0156588	1.26436e-06	0.000837579	0.274793
					(99,590)	8.2913e-11	8.85495e-05	0.000165646	0.00231406	0.027892	3.28624e-08	8.50277e-06	0.000289243	0.0111722	1.29943e-06	0.000603614	0.122623
					SuperFineGrid	1.30884e-11	1.76817e-05	2.2523e-05	0.00051166	0.00699455	9.68108e-09	8.25229e-07	3.15784e-05	0.00144537	5.82109e-07	0.000154083	0.0267053
					(250,974)	3.5959e-13	0.000573922	8.92011e-05	0.000208095	0.00190743	7.89218e-09	6.43809e-07	3.25465e-05	0.00335288	5.28479e-07	0.000310931	0.0678205
					(500,974)	1.37248e-13	0.000574218	8.92259e-05	0.00020522	0.0018637	1.0929e-09	3.1116e-07	1.71769e-05	0.00145258	2.52949e-07	0.000195321	0.0427167
					(750,974)	6.7412e-14	9.27455e-08	5.61669e-07	3.04721e-05	0.00214987	6.9568e-10	1.89646e-07	9.61678e-06	0.000848423	1.50262e-07	0.000141316	0.0504711
				BhandH	UltraFine	1.32829e-11	2.57935e-05	6.37847e-05	0.00169163	0.0133759	5.31834e-08	6.17982e-07	1.65983e-05	0.000603037	4.90968e-08	7.81189e-06	5.84663e-05
					(99,590)	2.86993e-11	4.10664e-05	6.50258e-05	0.00169848	0.0133988	5.11602e-09	2.54546e-07	1.37987e-05	0.00058506	1.55106e-09	3.23816e-07	2.48095e-05
					SuperFineGrid	4.14679e-12	7.54061e-06	6.62035e-06	0.000226159	0.00214759	1.03441e-09	3.03726e-06	4.32017e-05	0.000199055	1.77325e-09	1.63976e-07	1.76524e-05
					(250,974)	1.37829e-13	2.21167e-07	2.86571e-07	9.36828e-05	0.000301605	3.74155e-11	4.36997e-08	1.37579e-08	5.16142e-06	2.44533e-11	3.14402e-07	1.52805e-05
					(500,974)	6.30695e-14	2.32939e-08	9.33598e-08	9.15849e-05	0.000182032	3.72523e-11	4.37167e-08	1.43671e-08	5.09419e-06	2.34505e-11	3.14429e-07	1.52827e-05
					(750,974)	5.41107e-14	1.64826e-08	1.0101e-07	9.11088e-05	0.000182374	3.72143e-11	4.37084e-08	1.42987e-08	5.09419e-06	2.47609e-11	3.14423e-07	1.52777e-05
				BhandHLYP	UltraFine	4.69373e-11	8.70599e-05	8.11325e-05	0.00122461	0.0128108	5.50023e-08	8.64516e-06	0.000184391	0.00568576	4.28011e-07	9.06562e-05	0.00500513
					(99,590)	5.07591e-11	0.000104873	8.04557e-05	0.00123282	0.0128385	3.94794e-08	7.11916e-06	0.000183145	0.00563509	1.54107e-07	8.65662e-05	0.00477123
					SuperFineGrid	4.50713e-12	1.0307e-05	1.50575e-05	0.000359032	0.00450025	1.21784e-08	9.42667e-07	4.13294e-05	0.00283905	2.13719e-07	0.000184512	0.0319633
					(250,974)	2.75148e-13	6.22516e-07	1.14045e-06	4.45116e-05	0.00208313	2.90861e-09	1.70034e-07	1.64544e-06	0.000166042	8.29536e-08	9.30059e-06	0.000559397
					(500,974)	8.115e-14	2.52936e-07	7.71762e-07	1.89174e-05	0.00185566	7.83689e-10	1.19882e-07	4.68893e-06	0.000256651	1.44385e-07	5.24938e-05	0.0083905
					(750,974)	7.95042e-14	2.78327e-07	8.20774e-07	2.05393e-05	0.00187477	1.57554e-10	5.67885e-08	3.8057e-06	0.000349866	3.8727e-08	3.72675e-05	0.00564868
				LC-BLYP	UltraFine	1.27203e-10	0.00076682	0.000162351	0.00335801	0.028524	2.21497e-07	3.93192e-06	0.000125982	0.0044985	2.49058e-07	5.27117e-05	0.00299687
					(99,590)	1.32426e-10	0.000788204	0.000161381	0.00333993	0.0285239	1.71845e-07	2.15309e-06	4.12955e-05	0.00164954	2.29554e-07	2.87248e-05	0.000341012
					SuperFineGrid	1.13427e-10	0.000893227	0.000153192	0.000540701	0.00660169	5.20724e-08	4.16202e-06	0.000113624	0.00540066	2.44556e-07	2.04345e-05	0.000894136
					(250,974)	1.08436e-10	4.13787e-07	5.35944e-07	9.69114e-06	0.00167015	5.1864e-08	5.67069e-06	0.000467478	0.0561545	1.96473e-07	2.03914e-05	0.000501408
					(500,974)	1.08444e-10	3.95306e-08	8.14533e-08	5.67183e-06	0.00166638	5.83231e-08	1.08526e-06	3.07451e-05	0.00116935	6.95684e-08	9.5482e-06	0.0003483
					(750,974)	1.08442e-10	3.18116e-08	5.9121e-08	4.4665e-06	0.00165805	2.14915e-08	1.03708e-07	5.61196e-06	0.000721898	2.0028e-08	1.21905e-06	0.000224739
				CAM-B3LYP	UltraFine	8.11987e-11	0.000143	0.000137216	0.00260542	0.0215282	5.51743e-08	3.02448e-06	0.000191514	0.0120308	1.5834e-07	4.47305e-05	0.0048704
					(99,590)	5.39425e-11	0.000138438	0.000136487	0.00260654	0.0215322	6.74514e-08	3.88036e-06	0.000153187	0.00532954	1.67907e-07	6.732e-05	0.00874993
					SuperFineGrid	1.35099e-11	1.37972e-05	2.07916e-05	0.000650819	0.00804222	1.38188e-08	1.15621e-06	3.44246e-05	0.00236901	2.48891e-07	0.000342008	0.0860622
					(250,974)	2.74753e-12	4.95218e-07	7.26249e-07	9.45959e-06	0.00199117	4.57724e-09	4.6985e-07	1.1252e-05	0.000401322	1.22688e-07	9.26101e-05	0.0180483
					(500,974)	2.63826e-12	2.71839e-06	4.95804e-07	0.000260343	0.00229438	3.75898e-09	2.92854e-07	1.5988e-05	0.000512978	1.09348e-07	0.000128886	0.0251584
					(750,974)	2.63323e-12	9.54494e-08	6.40219e-07	8.95817e-06	0.00199812	1.35791e-09	6.69137e-08	2.36412e-06	0.000159946	9.55778e-08	0.000101021	0.0160822
				PBE	UltraFine	1.38759e-10	0.000309093	0.000256699	0.00457492	0.0350448	1.28997e-08	7.72768e-07	5.60881e-05	0.0011487	1.04463e-07	3.43816e-05	0.000718743
					(99,590)	1.50329e-10	0.000306889	0.000262221	0.00458408	0.035115	1.7962e-08	7.21809e-07	5.62908e-05	0.00125235	9.80605e-08	3.27214e-05	0.000691938
					SuperFineGrid	1.56323e-11	2.78368e-05	4.03123e-05	0.00116309	0.0145786	1.73764e-08	1.72119e-07	1.02735e-05	0.00137102	7.48719e-09	8.45544e-07	4.21738e-05
					(250,974)	1.97554e-13	0.000839666	0.000138004	0.000312389	0.00335929	1.70282e-08	9.08388e-09	6.18065e-07	9.65628e-05	2.00513e-09	1.96365e-08	2.1281e-06
					(500,974)	1.65407e-13	3.31193e-06	1.46751e-07	8.19302e-06	0.00353591	1.69772e-08	9.64927e-09	7.54345e-07	0.00018507	6.59073e-11	7.19286e-07	7.3685e-06
					(750,974)	1.02958e-13	2.33425e-08	8.45553e-08	6.60524e-06	0.00353344	1.69762e-08	9.29625e-09	7.01606e-07	0.000169789	3.52804e-11	3.93094e-08	1.63473e-06
				PBE0	UltraFine	9.49339e-11	0.000217437	0.000187585	0.00270873	0.0228694	2.55565e-08	3.05787e-06	0.000242183	0.044121	1.10133e-06	0.00162635	0.65983
					(99,590)	1.04434e-10	0.000231613	0.000190358	0.00271841	0.0228793	2.96871e-08	2.75794e-06	0.00016903	0.0267635	7.91895e-07	0.0010796	0.414565
					SuperFineGrid	1.32022e-11	1.72582e-05	2.87806e-05	0.000671404	0.0111292	2.71533e-09	6.58327e-07	4.39765e-05	0.00484808	4.14481e-07	0.000369164	0.0969336
					(250,974)	3.36142e-12	2.83352e-06	8.04746e-07	6.39479e-06	0.00311145	1.83695e-09	6.70543e-07	0.000108258	0.025351	4.74677e-07	0.000899868	0.455843
					(500,974)	3.12746e-12	2.54841e-06	3.92949e-07	1.63997e-05	0.00317774	1.42971e-09	4.54704e-07	4.78918e-05	0.00772027	3.35537e-07	0.000502597	0.204546
					(750,974)	3.10402e-12	1.48446e-07	7.24244e-07	3.33385e-05	0.00326608	9.12472e-10	1.96396e-07	1.49394e-05	0.00183391	1.59157e-07	0.000262015	0.134998
				LC-wPBE	UltraFine	5.57254e-09	0.00444087	0.00273254	0.0568197	0.780706	6.26959e-08	5.42556e-06	0.000190578	0.00774732	7.77471e-07	0.000232643	0.0316792
					(99,590)	8.34525e-09	0.00260755	0.0105242	0.525885	8.83901	1.14554e-07	6.48191e-06	0.000158485	0.00432362	7.30191e-07	0.000224661	0.037313
					SuperFineGrid	1.41082e-09	0.000882114	0.00067274	0.0316704	0.813521	4.86797e-08	3.08219e-06	5.80429e-05	0.00319598	6.77156e-07	0.00112058	0.209117
					(250,974)	3.52645e-09	0.00155541	0.00432517	0.172553	2.15291	6.27604e-08	3.32241e-06	0.000133155	0.0103714	6.34894e-07	0.00103708	0.18437
					(500,974)	2.46328e-09	0.00266661	0.00443729	0.0800717	1.75827	3.70719e-08	2.43322e-06	0.000164444	0.00749978	2.82541e-07	0.000379888	0.0644571
					(750,974)	8.06617e-11	0.00027366	0.000656228	0.0222005	0.39823	8.80753e-09	1.96307e-06	0.00014731	0.00700021	2.71062e-07	0.000414872	0.0792298
				LC-wHPBE	UltraFine	1.2038e-10	0.00023394	0.00020461	0.00264025	0.0245294	5.39713e-08	7.01582e-06	0.000219798	0.00682592	2.76222e-07	0.000209834	0.0255557
					(99,590)	1.13784e-10	0.000247766	0.000205801	0.00262302	0.0244027	6.41364e-08	7.3257e-06	0.000222811	0.00570225	2.83241e-07	0.000237781	0.0355313
					SuperFineGrid	1.58097e-11	3.199e-05	4.6564e-05	0.00104939	0.0138837	1.65055e-08	1.11586e-06	0.000123993	0.019123	6.29988e-07	0.00108264	0.203856
					(250,974)	3.34929e-12	1.09697e-06	3.4285e-06	0.000138441	0.00466208	2.98128e-09	1.08957e-06	0.000138493	0.0201481	6.23562e-07	0.001038	0.183846
					(500,974)	3.27192e-12	1.05691e-07	2.20919e-07	4.01302e-06	0.00253073	1.75243e-09	5.0734e-07	5.73262e-05	0.00760588	2.97287e-07	0.000398908	0.0683085
					(750,974)	3.25981e-12	2.95406e-08	9.84155e-08	4.01618e-06	0.00254837	9.47625e-10	4.43943e-07	5.81967e-05	0.00884316	2.63116e-07	0.000404527	0.0789942
				B97	SG3	1.46227e-08	0.00587467	0.00720058	0.185054	2.56337	6.70905e-06	0.000722494	0.0470775	3.40521	7.46529e-05	0.0240455	3.78753
					(99,590)	6.8242e-10	0.00484393	0.00889331	0.248078	3.21895	8.38883e-06	0.00176159	0.0877559	5.22458	4.30073e-05	0.0320438	4.47642
					(250,974)	1.56986e-11	0.000128127	0.000307378	0.00949367	0.150291	1.49657e-07	4.3142e-05	0.00293838	0.22532	1.17456e-06	0.000460876	0.0712647
					(500,974)	3.21575e-13	7.56105e-06	1.59441e-06	5.33319e-05	0.00107138	2.10942e-08	5.78979e-08	1.30309e-05	0.000180817	3.00096e-06	0.00021828	0.0148125
					(750,974)	3.65515e-13	7.49538e-06	1.58034e-06	5.45991e-05	0.00109006	2.10212e-08	6.29981e-08	1.44425e-05	0.000122716	1.86946e-06	0.000231646	0.0415321
				B97-D	SG3	1.15909e-08	0.00592468	0.00492373	0.126197	2.44616	4.63747e-05	0.00053565	0.0321546	3.16151	8.87599e-05	0.0125219	4.16566
					(99,590)	8.70448e-10	0.00416617	0.00658534	0.162729	2.80526	5.48915e-06	0.00115474	0.0658906	5.35601	2.42148e-05	0.0175999	5.15933
					(250,974)	1.10238e-11	8.85558e-05	0.000228117	0.00646094	0.166634	1.03603e-07	2.77078e-05	0.00223582	0.22679	7.96796e-07	0.000606422	0.235937
					(500,974)	2.92132e-13	9.95887e-08	3.54434e-07	4.75525e-05	0.00139275	5.79375e-10	1.95619e-07	3.00076e-05	0.00419565	1.78362e-08	2.27894e-05	0.00522537
					(750,974)	2.60887e-13	1.02085e-07	3.77711e-07	4.89168e-05	0.00144621	5.67307e-11	3.02317e-08	1.16238e-05	1.04075e-05	4.54704e-09	1.42593e-07	0.000127281
				wB97	UltraFine	1.33083e-09	0.00383927	0.00704534	0.22027	3.03085	5.19915e-06	0.000986087	0.0535741	2.2145	3.18901e-05	0.0189105	1.82827
					(99,590)	1.48711e-09	0.00383698	0.00704516	0.220271	3.03088	5.17029e-06	0.000985338	0.0535686	2.21434	3.18172e-05	0.0189283	1.82873
					SuperFineGrid	2.60765e-10	0.00135726	0.00422659	0.204658	4.26426	2.67897e-06	0.000730138	0.0555126	3.48988	2.11418e-05	0.0221456	3.01832
					(250,974)	2.55037e-11	0.000130045	0.000353391	0.0136444	0.292382	2.14945e-07	6.0433e-05	0.00377991	0.254368	1.39741e-06	0.00119379	0.183543
					(500,974)	9.39647e-13	1.076e-05	1.03381e-05	0.000796948	0.0278683	3.71022e-09	1.34384e-06	0.000165622	0.0155235	2.11768e-07	4.3663e-05	0.00514748
					(750,974)	7.924e-13	7.89224e-06	3.1604e-07	1.68666e-05	0.000149637	1.05329e-09	2.09826e-07	1.88634e-05	0.000897783	2.15603e-07	3.49707e-05	0.00467722
				wB97X	UltraFine	1.85829e-09	0.00834145	0.016411	0.515758	7.1015	1.23163e-05	0.00256672	0.137085	5.89631	7.14115e-05	0.05447	4.54222
					(99,590)	1.96292e-09	0.00834304	0.0164118	0.51576	7.10169	1.23436e-05	0.0025665	0.137153	5.9022	7.13937e-05	0.0544498	4.54066
					SuperFineGrid	2.77706e-10	0.00207601	0.006042	0.283235	5.86552	3.39037e-06	0.00100667	0.0809327	5.29549	2.97583e-05	0.0332083	4.23742
					(250,974)	6.37427e-11	0.00063885	0.000722458	0.023816	0.466594	4.01199e-07	0.000114114	0.00706217	0.459375	3.40244e-06	0.00282647	0.389023
					(500,974)	5.67032e-11	0.00059254	8.98154e-05	0.00113627	0.0349185	2.10669e-08	1.68339e-06	0.000209625	0.0234143	2.98353e-07	4.55288e-05	0.00310564
					(750,974)	5.68151e-11	8.18012e-06	1.16982e-07	4.96536e-06	0.000246439	2.05152e-08	4.88019e-08	2.41424e-05	0.000276025	8.15326e-08	5.09694e-05	0.00353897
				wB97XD	UltraFine	3.72633e-09	0.0166355	0.0365718	0.836338	14.2773	2.11528e-05	0.00532483	0.240205	13.5808	0.000142377	0.0937553	10.0261
					(99,590)	3.76522e-09	0.0166366	0.036574	0.836334	14.2775	2.109e-05	0.00532485	0.240217	13.5813	0.00014259	0.0927164	9.86331
					SuperFineGrid	5.13853e-10	0.00377706	0.0134444	0.460398	11.4394	5.53264e-06	0.00207224	0.141644	11.3542	5.95445e-05	0.0576623	8.91197
					(250,974)	8.83426e-11	0.000686193	0.00137711	0.0435796	0.850097	7.80895e-07	0.000216307	0.0140377	1.0041	5.37712e-06	0.000297162	0.07736
					(500,974)	4.99553e-11	0.000574527	7.78871e-05	0.00168011	0.0615608	6.84126e-09	3.60391e-06	0.000378079	0.0492491	1.11416e-06	0.000145101	0.0098689
					(750,974)	5.00487e-11	1.15874e-07	1.16995e-07	8.32704e-06	0.000261165	6.78348e-10	5.94481e-08	2.11183e-05	0.000141984	1.77046e-07	4.9932e-05	0.00558695
				WB97X-D3	SG3	9.64365e-09	0.00935872	0.0202061	0.635153	10.2348	2.71876e-05	0.00292153	0.174481	9.26261	9.32197e-05	0.0746498	6.93354
					(99,590)	2.63378e-09	0.0107904	0.0220578	0.569553	8.90573	1.39126e-05	0.00328895	0.15875	8.11156	8.99411e-05	0.0645928	5.61605
					(250,974)	6.28393e-11	0.000357562	0.000994838	0.0303223	0.624315	5.21127e-07	0.000154521	0.00976432	0.641827	3.87087e-06	0.00142256	0.215535
					(500,974)	2.71433e-13	9.59692e-06	1.52097e-05	0.00089796	0.035689	5.79184e-09	2.71037e-06	0.00031422	0.0351449	9.92287e-07	0.000134481	0.0101431
					(750,974)	1.12208e-13	8.75954e-06	1.67316e-06	5.15218e-05	0.000827248	7.99277e-10	6.61132e-08	1.66345e-05	0.000216757	1.64007e-06	0.000110464	0.00905796
				B97M-V	SG3	1.39523e-07	0.0144295	0.00289178	0.0455205	0.850207	3.2667e-05	0.00134485	0.0130548	0.714744	NA	NA	NA
					(99,590)	4.02318e-10	0.00163078	0.0030277	0.0712199	1.15694	1.64706e-06	0.000320834	0.0182172	0.840423	NA	NA	NA
					(250,974)	3.55395e-12	2.40001e-05	8.93754e-05	0.00172611	0.0340418	5.76803e-08	1.13481e-05	0.000688085	0.0420319	NA	NA	NA
					(500,974)	1.31419e-12	1.03404e-06	1.32163e-06	8.82052e-05	0.00318602	4.74767e-08	4.97562e-07	4.91399e-05	0.00162808	NA	NA	NA
					(750,974)	1.31863e-12	1.04232e-06	1.31787e-06	8.81142e-05	0.00318007	4.62117e-08	2.86238e-07	3.89787e-05	0.00135651	NA	NA	NA
				WB97M-V	SG3	1.31078e-08	0.00225913	0.00103146	0.0225505	0.402832	3.47631e-05	0.000314998	0.00597449	0.347839	NA	NA	NA
					(99,590)	2.93656e-10	0.00089222	0.00163036	0.0250389	0.339762	9.04834e-07	0.000159577	0.00661979	0.296524	NA	NA	NA
					(250,974)	4.74277e-12	1.02645e-05	3.43799e-05	0.000485966	0.0129074	1.58326e-08	3.62454e-06	0.000177752	0.0155748	NA	NA	NA
					(500,974)	3.80933e-12	4.8493e-06	1.81619e-05	0.000224158	0.00827539	1.95807e-08	8.67721e-07	0.000121364	0.0103738	NA	NA	NA
					(750,974)	3.81836e-12	4.88092e-06	1.82282e-05	0.000225312	0.00829644	2.02243e-08	8.20183e-07	0.000127181	0.0105248	NA	NA	NA
				WB97X-V	SG3	2.82674e-09	0.000543449	0.000342571	0.00642451	0.107974	3.45667e-06	4.5525e-05	0.00203865	0.118977	NA	NA	NA
					(99,590)	1.5803e-10	0.000434592	0.000318342	0.00599401	0.109848	4.48577e-07	0.000102293	0.00361332	0.173657	NA	NA	NA
					(250,974)	8.99521e-13	9.22746e-06	1.4245e-05	0.000590201	0.0124791	2.0398e-08	1.20648e-06	7.39574e-05	0.00452387	NA	NA	NA
					(500,974)	5.41788e-13	7.67872e-06	3.03765e-06	0.000200147	0.0026226	2.00204e-08	1.15821e-07	1.04482e-05	0.000729651	NA	NA	NA
					(750,974)	5.37872e-13	7.656e-06	2.92624e-06	0.000197421	0.00259196	2.10699e-08	1.52389e-07	6.4213e-06	0.00112764	NA	NA	NA
				TPSS	UltraFine	2.19165e-10	0.000340377	0.000384902	0.0071095	0.0791785	3.04285e-07	3.57515e-05	0.00111771	0.0591904	7.91556e-07	0.000139791	0.00565973
					(99,590)	2.49831e-10	0.000338226	0.000390131	0.00712703	0.0788678	3.06626e-07	3.60121e-05	0.00111859	0.0592171	8.05981e-07	0.000139823	0.00569727
					SuperFineGrid	1.89847e-11	3.5349e-05	5.40352e-05	0.00126436	0.0215349	3.29521e-08	5.15677e-06	0.000112491	0.00622017	2.63515e-08	0.00014565	0.00166795
					(250,974)	1.24949e-13	6.34325e-07	1.80427e-06	8.24963e-05	0.00190464	4.28083e-08	8.29733e-09	1.23013e-06	6.49555e-05	3.24223e-09	0.000130339	0.00136073
					(500,974)	6.4974e-14	1.19262e-08	3.63654e-07	1.14832e-06	0.00059989	4.25908e-08	1.71804e-08	1.20885e-06	0.000114442	8.92414e-11	2.78299e-08	2.58597e-06
					(750,974)	6.38909e-14	1.1689e-08	3.78513e-08	1.09396e-06	0.000599775	4.2556e-08	3.77279e-09	5.80051e-07	6.54134e-05	6.89687e-11	2.68805e-08	2.08113e-06
				RevTPSS	UltraFine	1.29372e-10	0.000386777	0.000381913	0.0080733	0.102326	2.48466e-07	2.81087e-05	0.000977982	0.0388941	3.78863e-07	7.30106e-05	0.0109808
					(99,590)	1.4601e-10	0.000382915	0.000383307	0.00815202	0.102998	2.45827e-07	2.80824e-05	0.000976845	0.038895	4.07541e-07	7.09559e-05	0.0110554
					SuperFineGrid	1.38428e-11	3.10959e-05	3.83297e-05	0.0011927	0.0195317	4.01026e-08	2.37602e-06	0.000109525	0.00310692	1.52782e-08	1.39108e-05	0.0015458
					(250,974)	6.55776e-13	6.28748e-07	2.00519e-06	7.35494e-05	0.00191155	4.65066e-08	9.25116e-08	9.0455e-07	2.50827e-05	8.56059e-10	1.01218e-06	0.000176558
					(500,974)	7.6272e-13	1.2658e-08	1.96863e-08	6.28126e-07	8.80872e-05	4.61569e-08	7.52172e-08	5.72317e-07	7.58172e-05	6.17405e-11	2.02467e-08	5.19236e-06
					(750,974)	7.62111e-13	1.17454e-08	1.90056e-08	7.37167e-07	8.98454e-05	4.61173e-08	7.44968e-08	5.19338e-07	7.01863e-05	5.68931e-11	1.92463e-08	5.07997e-06
				TPSSh	UltraFine	2.37179e-10	0.000259162	0.000344435	0.00645018	0.0682718	3.00869e-07	3.13557e-05	0.00102395	0.0407472	6.95632e-07	0.000137555	0.0140881
					(99,590)	2.70436e-10	0.000269512	0.000347491	0.00644885	0.0677448	3.19582e-07	3.16593e-05	0.00102376	0.0407478	6.98042e-07	0.000137509	0.0142295
					SuperFineGrid	1.55402e-11	3.00201e-05	4.30374e-05	0.00115256	0.015987	4.33484e-08	1.16651e-06	9.64141e-05	0.00418083	2.50489e-08	9.07095e-05	0.00334288
					(250,974)	2.15595e-13	2.66621e-06	2.04417e-06	8.62172e-05	0.00224183	5.05897e-08	1.52703e-06	4.6062e-05	0.000345708	1.57783e-09	7.10898e-05	0.00291545
					(500,974)	3.83221e-14	2.84616e-06	2.84366e-08	1.35116e-06	0.000841227	5.04724e-08	8.15063e-09	1.44384e-07	2.34136e-05	1.6277e-10	3.49623e-08	6.92776e-06
					(750,974)	3.95542e-14	3.76174e-09	3.09419e-08	1.6197e-06	0.000841178	5.04596e-08	2.47343e-09	3.26838e-07	3.25651e-05	4.52773e-11	3.59483e-08	7.03446e-06
				HSE06	UltraFine	9.82296e-11	0.000163513	0.000171746	0.00283472	0.0310322	1.68798e-07	2.04815e-05	0.000562871	0.0226062	8.93601e-07	6.40859e-05	0.0127965
					(99,590)	9.37914e-11	0.00017619	0.000174557	0.00284115	0.0310825	1.61106e-07	2.01483e-05	0.000562817	0.032899	7.16763e-07	0.000620224	0.22836
					SuperFineGrid	8.31609e-12	1.96869e-05	3.32348e-05	0.000995235	0.0169625	5.36932e-09	1.38327e-06	6.45598e-05	0.0051736	6.34643e-07	4.09248e-05	0.00646657
					(250,974)	3.9976e-12	2.50748e-06	2.50509e-06	0.000279654	0.00640095	1.61951e-09	4.2827e-07	3.40156e-05	0.00407462	6.72495e-07	1.94537e-05	0.00378565
					(500,974)	3.77251e-12	2.73449e-06	3.25598e-07	0.000241419	0.00413432	6.57466e-10	1.55728e-07	5.89583e-06	0.000638826	3.49618e-07	2.89344e-05	0.00393856
					(750,974)	3.75093e-12	5.66344e-08	2.8824e-07	4.87075e-06	0.00393133	7.75401e-10	1.56396e-07	1.23192e-05	0.00110491	3.52958e-07	1.15626e-05	0.0015623
				HSE03	UltraFine	2.29373e-09	0.00166822	0.00213258	0.0553265	1.07461	3.03793e-07	2.71657e-05	0.00068218	0.0159986	5.99881e-07	8.67693e-05	0.0167382
					(99,590)	4.62718e-09	0.0020966	0.000901536	0.0261783	0.43803	2.76714e-07	2.54069e-05	0.000669272	0.0206221	6.91856e-07	9.47186e-05	0.0172084
					SuperFineGrid	2.49567e-09	0.00283987	0.00479938	0.17831	5.59235	4.83735e-08	3.6795e-06	0.00014183	0.00300748	4.83597e-07	0.000179846	0.0256938
					(250,974)	1.20731e-09	0.00155758	0.00303951	0.0586889	1.38812	3.30019e-08	2.93907e-06	7.02779e-05	0.00422803	5.66727e-07	2.22542e-05	0.00201762
					(500,974)	3.30577e-09	0.000977825	0.00138609	0.0240793	0.621995	2.83545e-08	3.77834e-06	0.000263392	0.0206679	3.11425e-07	1.63967e-05	0.00338617
					(750,974)	1.34134e-10	0.000214629	0.00085743	0.0341516	0.693759	1.15222e-08	7.87156e-07	8.34861e-05	0.00214158	2.15912e-07	9.45386e-06	0.00140023
				B2PLYP	UltraFine	8.2629e-11	4.18839e-05	9.01676e-05	0.00129643	0.0142476	4.90639e-08	9.18448e-06	0.000198413	0.00961154	8.41661e-07	0.000301576	0.0464933
					(99,590)	5.38227e-11	4.50567e-05	8.94418e-05	0.00130272	0.0143452	4.22569e-08	7.5264e-06	0.000188325	0.00817113	6.66942e-07	0.00011226	0.0255286
					SuperFineGrid	8.19215e-12	1.12547e-05	1.44864e-05	0.000379514	0.00460883	4.52382e-08	1.71905e-05	0.00285803	0.585995	1.35758e-05	0.0247029	9.22328
					(250,974)	6.7372e-13	7.6869e-07	1.04025e-06	2.948e-05	0.000571192	2.1277e-08	4.70213e-06	0.00057725	0.106309	3.21611e-06	0.000421743	0.0466914
					(500,974)	1.47174e-13	1.00255e-06	7.3277e-07	1.44735e-05	0.000356315	1.48803e-08	5.44421e-06	0.000891745	0.14519	3.87818e-06	0.000366546	0.0258184
					(750,974)	6.06678e-14	3.25567e-06	7.53775e-07	3.46914e-05	0.000983434	1.17906e-08	6.67867e-06	0.0010087	0.191673	5.36963e-06	0.000172433	0.0393972
				mPW2PLYP	UltraFine	6.77155e-11	0.000104358	0.00019202	0.00637289	0.150242	1.06033e-07	2.62252e-05	0.00170661	0.157022	8.47717e-07	0.000194816	0.0107107
					(99,590)	4.65288e-11	0.000105154	0.000192606	0.00637335	0.150273	1.10134e-07	2.63529e-05	0.00171282	0.1571	8.57245e-07	0.00014259	0.0166396
					SuperFineGrid	1.21614e-11	7.10043e-05	0.000216421	0.00889411	0.187376	9.46429e-08	3.64939e-05	0.00340919	0.364458	1.84856e-05	0.00290926	0.323773
					(250,974)	3.18368e-13	2.69212e-06	1.30025e-05	0.000735694	0.0272997	1.0506e-08	3.21824e-06	0.000304395	0.0408615	8.06033e-07	0.000326599	0.0195517
					(500,974)	1.45284e-13	7.05942e-07	1.35187e-06	4.63078e-05	0.00141997	2.01798e-08	4.48701e-06	0.000422791	0.072124	3.27956e-06	0.000393437	0.0525589
					(750,974)	5.67593e-14	4.45739e-07	8.30661e-07	3.86653e-05	0.000870423	1.10454e-08	3.4865e-06	0.00029056	0.0396684	2.8296e-06	0.000318058	0.0424168
				PBE0DH	UltraFine	8.46518e-11	0.000774608	0.000151959	0.00147177	0.0156898	2.9596e-08	3.53186e-06	0.000136415	0.00609265	2.58753e-07	0.000340845	0.0462536
					(99,590)	8.88904e-11	0.000785295	0.000150163	0.00149549	0.0159245	3.09234e-08	3.3547e-06	0.000109902	0.00471155	1.94854e-07	0.000136137	0.0366774
					SuperFineGrid	4.69287e-11	0.000601475	9.06438e-05	0.000465158	0.00674159	1.40094e-08	9.9658e-06	0.00177655	0.33296	6.10177e-06	0.0143533	4.15252
					(250,974)	5.01404e-11	1.49502e-07	2.61861e-07	1.53664e-05	0.00179548	1.39495e-08	7.33191e-06	0.00128857	0.250638	4.32244e-06	0.00850565	2.90818
					(500,974)	5.03023e-11	7.96408e-08	4.18293e-07	2.28685e-05	0.0018471	1.03135e-08	5.59916e-06	0.00087088	0.156456	3.3072e-06	0.00647102	2.036
					(750,974)	5.02965e-11	4.45128e-08	2.53626e-07	1.805e-05	0.00183174	6.07233e-09	3.0561e-06	0.000396699	0.0717223	1.81329e-06	0.00310959	0.852069
				PBEQIDH	UltraFine	6.40451e-11	0.000110387	8.22487e-05	0.000928241	0.0105667	3.25983e-08	3.78706e-06	0.000147795	0.00177857	1.7018e-06	0.000360639	0.0228421
					(99,590)	6.24459e-11	0.000116375	8.19816e-05	0.0009308	0.0105402	2.4827e-08	3.83691e-06	0.000125679	0.00373418	3.61338e-07	0.000208315	0.0135129
					SuperFineGrid	2.98372e-12	1.47765e-05	1.20762e-05	0.000306251	0.00406316	3.84988e-09	8.53071e-07	0.00013057	0.0103764	1.29452e-06	0.000719812	0.159169
					(250,974)	7.3941e-13	7.18905e-06	6.44253e-07	2.62814e-05	0.000559178	2.183e-08	8.49269e-06	0.00114329	0.212058	3.9478e-06	0.007081	2.16951
					(500,974)	7.94946e-13	6.94117e-06	7.30418e-07	2.74436e-05	0.000840794	9.36054e-09	2.95921e-06	0.000452402	0.0940214	1.55097e-06	0.00325864	1.1126
					(750,974)	8.20618e-13	7.05892e-06	6.28577e-07	3.38312e-05	0.000640841	5.96631e-09	2.61963e-06	0.000262766	0.0414142	1.38419e-06	0.00202779	0.575605
				SCAN	SG3	7.30549e-09	0.0141077	0.0398275	1.87908	61.7742	2.79331e-05	0.00962978	0.845988	264.793	0.000538337	0.491456	885.215
					(99,590)	6.47381e-08	0.0211925	0.0524276	2.36633	68.4246	9.9342e-05	0.00985761	0.91823	253.357	0.00065463	0.460711	746.545
					(250,974)	3.72165e-09	0.00296035	0.0112409	0.764718	27.3268	9.9846e-06	0.00218191	0.200967	66.7384	0.000179696	0.124196	230.582
					(500,974)	8.02324e-11	0.000317617	0.00273652	0.322343	18.4251	1.31066e-06	0.000317156	0.0752917	37.8114	4.17945e-05	0.0318841	125.935
					(750,974)	2.91423e-11	8.06368e-05	0.000568021	0.0456101	4.9268	6.49169e-07	0.00013103	0.00998723	1.85729	2.83181e-05	0.00930639	9.68698
				SCAN0	SG3	3.15937e-09	0.00800378	0.0286505	1.57719	52.7726	2.1595e-05	0.00613833	0.679369	119.429	0.000466756	0.478502	138.414
					(99,590)	3.9786e-08	0.0212254	0.0474889	1.86054	56.6144	8.73674e-05	0.00823711	0.699798	114.746	0.00063479	0.4498	128.891
					(250,974)	2.30907e-09	0.00218128	0.00794088	0.547761	20.9018	8.45256e-06	0.00174684	0.188346	36.3397	0.000147054	0.132235	42.1207
					(500,974)	3.11068e-11	0.000219965	0.00203104	0.231876	14.5149	4.20417e-07	0.000284696	0.0648031	20.2721	1.69942e-05	0.0329966	23.8794
					(750,974)	2.06413e-11	4.48488e-05	0.000373315	0.0372567	3.84608	6.07277e-08	0.000115377	0.00730187	1.26833	3.34762e-06	0.00889342	2.18421
				M06	UltraFine	1.19466e-09	0.00252456	0.00584354	0.159773	3.05801	4.26941e-06	0.000789683	0.0368019	1.58919	2.83432e-05	0.0150485	8.08777
					(99,590)	9.19055e-10	0.00254803	0.00584618	0.159789	3.05796	4.59873e-06	0.000795119	0.0368145	1.58829	2.82282e-05	0.0150462	8.12701
					SuperFineGrid	1.55331e-10	0.000498355	0.000997033	0.0248366	0.519981	7.93868e-07	0.000121012	0.00332081	0.12155	3.47699e-05	0.00266888	0.853006
					(250,974)	6.55682e-12	3.2473e-05	8.35095e-05	0.00364771	0.0907685	1.00333e-07	1.44817e-05	0.000988025	0.0578137	2.75666e-05	0.00185302	0.304216
					(500,974)	1.32098e-12	1.0753e-06	6.71861e-07	2.78297e-05	0.0242419	5.47155e-08	4.80624e-06	0.000227135	0.0188208	2.51182e-05	0.00402581	4.01756
					(750,974)	5.15881e-14	1.25133e-07	5.18687e-07	2.77042e-05	0.0241779	1.09693e-09	3.27059e-06	5.04508e-05	0.00361933	1.14912e-05	0.000320448	0.250691
				M06L	UltraFine	NA	NA	NA	NA	NA	NA	NA	NA	NA	NA	NA	NA
					(99,590)	3.09375e-09	0.00525815	0.0103708	0.229559	3.15057	6.80875e-06	0.00126039	0.0594155	5.39231	5.42729e-05	0.0256562	9.03221
					SuperFineGrid	NA	NA	NA	NA	NA	NA	NA	NA	NA	NA	NA	NA
					(250,974)	2.1739e-11	5.86024e-05	0.000184549	0.00940741	0.218499	1.07684e-07	2.33236e-05	0.00210757	0.204232	8.91823e-06	0.00305524	0.321097
					(500,974)	2.41265e-12	2.95454e-06	1.81544e-06	9.81371e-05	0.0289417	1.13036e-07	1.13694e-05	0.00119865	0.00974968	1.46882e-05	0.00534275	0.831709
					(750,974)	2.07283e-13	1.10361e-06	3.59553e-06	0.000170335	0.031328	8.00123e-08	2.21377e-05	0.00218579	0.140688	7.31099e-05	0.00305011	1.6741
				M06HF	UltraFine	6.73943e-09	0.00330014	0.00612477	0.272896	2.21053	3.91593e-06	0.000545125	0.0342638	2.31502	3.32148e-05	0.0198794	0.342062
					(99,590)	6.46392e-09	0.00340058	0.00611429	0.272925	2.21038	4.07724e-06	0.000546759	0.0342902	2.31496	3.26103e-05	0.0198015	0.342133
					SuperFineGrid	2.15456e-10	0.00116446	0.00311032	0.126164	1.40671	1.38183e-06	0.000227247	0.0112799	0.691508	5.13356e-06	0.00316129	0.0400868
					(250,974)	1.35541e-11	0.000138667	0.000572053	0.0345802	0.649608	3.78755e-08	1.3842e-05	0.00101799	0.121249	1.89084e-06	0.00117887	0.0329922
					(500,974)	2.23776e-13	1.6915e-07	1.00879e-06	7.17259e-05	0.00080465	9.14093e-10	5.77123e-08	1.40884e-05	0.0023513	1.79606e-06	0.000991839	0.032786
					(750,974)	1.95995e-13	1.58661e-07	9.26801e-07	6.88148e-05	0.000756553	8.25469e-11	5.18367e-08	4.83209e-06	0.00176025	3.02232e-06	0.00103085	0.0313846
				M062X	UltraFine	8.83722e-10	0.00170843	0.00408962	0.119488	2.03888	2.83575e-06	0.000890883	0.0358407	1.90323	3.36802e-05	0.018474	1.16826
					(99,590)	8.16647e-10	0.00170426	0.00409241	0.119455	2.03816	2.96271e-06	0.000885382	0.0357756	1.8809	3.19879e-05	0.0192605	1.03422
					SuperFineGrid	1.36157e-10	0.000619641	0.00135009	0.0438295	0.775716	5.26133e-07	8.77926e-05	0.00460846	0.277919	6.85885e-06	0.00527847	0.557745
					(250,974)	8.17527e-12	5.29412e-05	0.000209101	0.0116024	0.345607	7.19987e-08	2.14888e-05	0.00125623	0.0920268	3.05229e-06	0.00092617	0.0345626
					(500,974)	1.25202e-13	2.70077e-07	2.2006e-06	5.25382e-05	0.00172657	7.9313e-09	2.34189e-06	0.000218454	0.028175	2.26876e-06	0.000383838	0.013822
					(750,974)	1.35241e-13	1.19477e-07	1.54602e-07	9.37599e-06	0.000903463	7.08923e-09	3.35515e-06	0.000337889	0.0415086	4.18143e-06	0.000548936	0.0139496
				M11	UltraFine	2.53685e-09	0.00246763	0.00394378	0.0975767	1.624	2.02739e-06	0.000174331	0.00400505	0.123487	4.52173e-06	0.000776045	0.0859804
					(99,590)	2.87651e-09	0.00257808	0.00395722	0.0975751	1.62409	2.07614e-06	0.000168524	0.00399405	0.123391	5.2899e-06	0.000818682	0.0848628
					SuperFineGrid	7.70677e-11	0.000440877	0.000978216	0.045119	0.825578	1.00963e-07	2.33134e-05	0.00126196	0.0451003	2.23978e-07	8.135e-05	0.0174095
					(250,974)	2.72692e-12	2.54962e-05	0.000101869	0.0067268	0.22091	4.00691e-09	1.60976e-06	0.000134833	0.0084299	1.15852e-08	5.56834e-06	0.00193525
					(500,974)	3.63448e-13	2.02197e-07	2.20988e-06	6.37995e-05	0.00280431	5.23241e-10	7.51303e-08	2.72605e-06	0.000100697	2.42134e-09	6.4921e-07	0.000146935
					(750,974)	3.65434e-13	2.04986e-07	2.15279e-06	6.94734e-05	0.00299288	1.6263e-10	2.13424e-08	1.02195e-06	0.00010688	1.33703e-09	1.07298e-07	5.88452e-05
				M11L	UltraFine	2.98192e-09	0.00468781	0.00625768	0.102836	2.04672	1.13342e-06	0.000197729	0.00656502	0.153263	5.31264e-06	0.00127989	0.159672
					(99,590)	2.38108e-09	0.00529241	0.00627771	0.10328	2.04715	2.01179e-06	0.000159825	0.00649407	0.152032	9.63093e-06	0.00182201	0.159627
					SuperFineGrid	1.3489e-10	0.000754225	0.00195417	0.0419583	1.2805	1.43535e-07	4.21113e-05	0.00209897	0.0740171	1.3582e-07	5.95144e-05	0.0301028
					(250,974)	7.06589e-12	6.97366e-05	0.00026448	0.010495	0.460256	7.86634e-09	4.00248e-06	0.000374381	0.022445	1.31227e-08	1.06154e-05	0.0279976
					(500,974)	5.6302e-14	4.88627e-08	1.65077e-07	0.000758801	0.0198289	1.01217e-09	5.13634e-08	5.60556e-06	0.0108804	9.24768e-09	1.05069e-06	0.0271812
					(750,974)	6.50905e-14	6.27937e-08	2.1372e-07	0.000759306	0.0197912	1.43173e-10	3.02159e-08	1.72147e-06	0.0108509	1.20715e-09	2.81113e-07	0.0272372
				SOGGA11	UltraFine	1.21261e-08	0.0264484	0.0184431	0.135564	2.18565	3.15427e-05	0.00346175	0.115371	17.1373	0.00104025	0.335851	45.8917
					(99,590)	3.72268e-09	0.00857975	0.0169132	0.173299	9.31229	1.74338e-05	0.00292835	0.092626	14.5221	0.000847404	0.292482	38.2162
					SuperFineGrid	4.54894e-10	0.00329973	0.0049328	0.0924031	3.58236	1.91385e-05	0.00489104	0.391824	51.5656	0.00159078	1.28297	223.935
					(250,974)	5.19122e-11	0.00113647	0.00246619	0.0516195	2.01482	1.01127e-05	0.00279423	0.232472	35.848	0.000900607	0.810859	170.621
					(500,974)	1.61158e-11	0.000621026	0.00139813	0.030753	0.737869	4.75016e-06	0.00171345	0.100858	7.84294	0.000576034	0.366881	38.4826
					(750,974)	9.17293e-12	0.000449292	0.00107207	0.0290677	0.589329	3.9489e-06	0.00140778	0.075379	7.83755	0.000474422	0.269821	38.2678
				SOGGA11X	UltraFine	9.45576e-10	0.000148802	0.00020015	0.00401898	0.0432631	1.98177e-06	2.94712e-05	0.000233871	0.00621634	4.06928e-06	0.000458168	0.0343841
					(99,590)	3.87899e-10	0.000414605	0.00018019	0.00384211	0.043275	1.05798e-06	2.72401e-05	0.000165711	0.00649202	3.13117e-06	0.0005119	0.0231049
					SuperFineGrid	2.06878e-10	0.000334386	0.000116431	0.00254257	0.0528095	3.29037e-07	8.20424e-06	0.000295328	0.0110296	1.50671e-06	0.000345823	0.017308
					(250,974)	6.40023e-12	1.59315e-05	3.10616e-05	0.00130991	0.0335429	1.73262e-08	1.88844e-06	6.83771e-05	0.0048071	1.27692e-06	0.000687328	0.0723458
					(500,974)	1.0355e-13	2.48941e-07	6.28682e-07	3.34389e-05	0.00432947	5.36362e-09	5.44933e-07	2.30275e-05	0.00253679	3.69239e-07	0.000181707	0.0216129
					(750,974)	7.78781e-14	3.86834e-07	7.29982e-07	3.80564e-05	0.00430508	9.58191e-10	2.96158e-07	2.18554e-05	0.00267545	4.15297e-07	0.000322467	0.0576438
				MN12L	UltraFine	2.53957e-09	0.00396676	0.00460839	0.0866257	0.856379	1.59988e-06	0.000117093	0.00416163	0.0967729	1.26593e-05	0.00567589	7.11479
					(99,590)	1.98977e-09	0.0038908	0.00457542	0.0865548	0.856186	1.15242e-06	0.000103015	0.00389975	0.0903911	8.85558e-06	0.00453843	4.77273
					SuperFineGrid	7.07588e-11	0.000427029	0.000843563	0.0250222	0.3744	7.15041e-08	1.21959e-05	0.000872369	0.119926	8.86089e-06	0.0104527	26.5215
					(250,974)	9.83789e-13	8.31621e-06	2.96494e-05	0.00128599	0.0344862	2.39961e-08	4.83556e-06	0.000423405	0.0211903	2.9834e-06	0.00296297	5.64174
					(500,974)	2.43964e-13	2.32822e-06	1.97304e-06	5.6946e-05	0.00347143	3.05699e-08	6.55862e-06	0.000484449	0.0460595	2.42434e-06	0.00296682	7.6042
					(750,974)	9.40443e-14	2.67617e-06	1.71579e-06	8.74732e-05	0.00307022	5.98798e-09	2.57735e-06	0.000321186	0.0328173	1.261e-06	0.0016805	6.42908
				N12SX	UltraFine	8.10119e-10	0.00232808	0.00516343	0.117996	1.70085	2.99555e-06	0.000680013	0.0306143	2.54603	2.23997e-05	0.0119532	2.09847
					(99,590)	8.90395e-10	0.00232918	0.0051671	0.118003	1.70111	3.04439e-06	0.000680984	0.0306322	2.5463	2.27669e-05	0.0119855	2.18116
					SuperFineGrid	1.09126e-10	0.000772394	0.000670588	0.0207261	0.331001	4.30903e-07	7.04652e-05	0.00470488	0.447354	7.71765e-06	0.000439722	0.06592
					(250,974)	6.98147e-11	0.0007388	0.000131589	0.00301722	0.049202	5.11263e-08	1.22522e-05	0.00106395	0.157909	6.80386e-06	0.000515374	0.0527898
					(500,974)	6.96575e-11	1.95791e-07	2.43127e-07	1.07299e-05	0.00478308	1.36366e-08	3.40045e-06	0.000288184	0.0460992	5.73261e-06	0.00039062	0.0543787
					(750,974)	6.97532e-11	1.73182e-08	7.31205e-08	5.73127e-06	0.0048162	4.9567e-09	1.77816e-06	0.000233567	0.0543695	3.55364e-06	0.000130516	0.0271917
				N12	UltraFine	2.34211e-09	0.0109857	0.0230164	0.734859	8.41216	1.85968e-05	0.00361787	0.223355	22.0131	7.98439e-05	0.0474756	4.99314
					(99,590)	2.44837e-09	0.0110001	0.023025	0.73432	8.40853	1.85189e-05	0.00362037	0.223216	22.0049	7.98623e-05	0.0474403	4.99105
					SuperFineGrid	2.30695e-10	0.00151272	0.00539489	0.229044	4.51966	2.73132e-06	0.000915776	0.0723063	12.3072	2.67861e-05	0.0181903	3.35173
					(250,974)	6.01913e-11	0.000341659	0.000926628	0.034756	0.507095	4.70266e-07	0.000125135	0.00890845	1.19016	3.19326e-06	0.00216242	0.273344
					(500,974)	9.20892e-14	2.8785e-06	7.10158e-06	0.000361917	0.0117187	1.56825e-09	7.58643e-07	0.000107003	0.0272669	3.61941e-08	3.66241e-05	0.0279079
					(750,974)	4.73343e-14	2.39053e-08	1.39158e-07	8.38211e-06	0.00337383	7.57228e-11	2.39742e-08	5.72736e-06	0.00146995	6.02152e-10	4.95765e-07	0.000180852
				MN12SX	UltraFine	2.31308e-09	0.00286873	0.00268418	0.0494145	0.605555	1.73414e-06	8.12299e-05	0.00157979	0.0411714	3.8009e-06	0.00179791	0.270725
					(99,590)	1.81564e-09	0.00271889	0.00263878	0.0493266	0.604968	1.14345e-06	8.71276e-05	0.00156548	0.0435665	7.48026e-06	0.00122996	0.226965
					SuperFineGrid	6.18999e-11	0.00025115	0.000506385	0.0167383	0.26831	2.8749e-08	8.70676e-06	0.000739406	0.0997626	8.73676e-06	0.0184958	19.372
					(250,974)	1.05183e-12	1.02848e-05	3.73506e-05	0.00173561	0.0527921	9.40668e-09	1.10248e-06	3.84961e-05	0.00263924	1.17908e-06	0.000737804	0.191013
					(500,974)	1.73859e-13	1.40088e-07	5.42063e-07	9.87125e-06	0.000216762	2.04992e-08	8.88376e-07	7.40127e-05	0.00608823	3.0569e-06	0.000786211	0.470285
					(750,974)	2.00542e-13	1.07085e-07	3.50029e-07	7.89955e-06	0.00014742	2.58655e-09	1.23611e-06	0.000100667	0.00929191	1.3152e-06	0.00177033	1.41391
				MN15	UltraFine	6.19138e-10	0.000818153	0.000822013	0.012987	0.177191	3.85152e-07	5.27086e-05	0.000827338	0.0278929	3.52961e-06	0.000314653	0.0130574
					(99,590)	5.48448e-10	0.000870351	0.00082365	0.0129976	0.177267	4.02784e-07	5.3039e-05	0.00083272	0.0277039	1.69299e-06	0.00030038	0.0138603
					SuperFineGrid	1.08288e-11	5.18518e-05	0.000104997	0.0032532	0.0481888	3.67203e-08	3.12348e-06	0.00019661	0.0179201	5.19178e-06	0.00227587	0.190336
					(250,974)	9.26569e-13	1.72287e-06	1.19313e-06	6.35204e-05	0.00233036	4.09168e-08	5.57899e-06	0.000246221	0.0249119	3.65659e-06	0.00237492	0.285662
					(500,974)	2.31257e-13	1.78125e-06	8.79993e-07	2.40252e-05	0.00110897	2.16331e-08	4.80647e-06	0.000477462	0.070251	3.93144e-06	0.00530412	1.32986
					(750,974)	2.60244e-13	1.48281e-06	5.56717e-07	4.35582e-05	0.0012535	7.54068e-09	3.33697e-06	0.000347313	0.0568535	2.37468e-06	0.00385179	1.09062
				MN15L	UltraFine	3.74706e-10	0.00184464	0.00168836	0.0269975	0.24638	1.91221e-06	0.00019237	0.00279231	0.0990916	8.36756e-06	0.00537079	0.914433
					(99,590)	2.95646e-10	0.0017873	0.00166718	0.0271053	0.247633	2.17504e-06	0.000206961	0.00346548	0.290112	1.23817e-05	0.00336614	1.0544
					SuperFineGrid	1.32498e-11	9.66458e-05	0.000187859	0.00476531	0.100571	2.65251e-07	0.000111292	0.0121817	1.72235	9.48525e-05	0.00388461	1.61505
					(250,974)	5.23226e-13	2.4353e-06	4.60646e-06	0.000111309	0.00284546	8.41034e-08	2.95006e-05	0.00324587	0.339335	1.71968e-05	0.0035349	0.974471
					(500,974)	3.15104e-13	1.83885e-06	6.03429e-06	0.000188798	0.00512243	6.30968e-08	2.10598e-05	0.00202773	0.236441	1.36025e-05	0.0210531	10.4287
					(750,974)	2.6774e-13	1.78058e-06	5.76935e-06	0.000177589	0.0048422	2.92207e-08	1.38345e-05	0.00126954	0.202284	9.95167e-06	0.013276	6.98405

## Sheet: HCN-HCl
						RRMSE
						dmE/dmΧ1,z					dmμz/dmΧ1,z				dmɑzz/dmΧ1,z
						0	1	2	3	4	0	1	2	3	0	1	2
				BLYP	UltraFine	7.19354e-10	0.00156009	0.000644914	0.00674073	0.0808575	3.66016e-07	2.55075e-05	0.000830528	0.0196794	2.17147e-06	0.000372741	0.0198035
					(99,590)	7.16515e-10	0.00144679	0.000665034	0.00691195	0.0815927	4.19064e-07	2.29224e-05	0.000837307	0.0195469	1.64463e-06	0.000309185	0.0196995
					SuperFineGrid	2.331e-11	0.000111178	0.000102656	0.00109417	0.0276409	3.56315e-08	7.69914e-06	0.000209204	0.0092603	1.8585e-07	2.3579e-05	0.00316315
					(250,974)	9.88204e-14	6.38249e-05	1.37059e-05	0.000144256	0.00403796	2.19034e-09	1.89147e-06	2.60767e-05	0.00128154	1.24918e-08	7.58003e-06	0.000631414
					(500,974)	4.55056e-14	7.65561e-07	1.15924e-06	2.60957e-05	0.000908889	2.62704e-10	5.35689e-09	1.14801e-06	7.73907e-05	8.28684e-10	3.76233e-06	2.85487e-05
					(750,974)	7.74729e-14	1.32344e-07	4.01228e-07	1.65371e-05	0.000853359	3.63537e-10	6.79907e-09	1.18068e-06	7.72161e-05	9.90513e-11	7.63581e-09	9.24452e-07
				B1LYP	UltraFine	7.92217e-11	0.00132504	0.000640791	0.00606649	0.0775577	1.03784e-07	2.02074e-05	0.000486643	0.00930333	2.28304e-06	0.000395021	0.024854
					(99,590)	7.77655e-11	0.00123788	0.000654383	0.00621586	0.0781517	2.92935e-07	2.38743e-05	0.000508727	0.00923289	1.79088e-06	0.000328453	0.024702
					SuperFineGrid	1.14095e-11	0.000120457	5.99761e-05	0.000750089	0.0110362	5.01704e-08	7.05776e-06	0.000246403	0.00735491	1.23549e-07	3.61032e-05	0.00389602
					(250,974)	2.51836e-13	2.1001e-06	1.1846e-05	0.00016177	0.00587132	2.57082e-09	1.29603e-06	2.17723e-05	0.00107603	2.00328e-08	6.1691e-06	0.000884395
					(500,974)	4.47418e-14	1.32868e-06	9.49188e-06	0.000123757	0.00657947	2.68664e-10	8.81627e-09	6.7061e-07	4.05364e-05	3.76281e-08	4.4679e-06	0.000154044
					(750,974)	1.75724e-14	1.55642e-07	4.09563e-07	7.43545e-06	0.000610167	1.22345e-10	1.96627e-09	7.59846e-07	4.51657e-05	2.3029e-09	6.37088e-07	8.94867e-05
				B3LYP	UltraFine	1.57672e-10	0.00166398	0.000556323	0.00602109	0.0709595	2.07008e-07	1.19112e-05	0.000320889	0.00853101	1.69116e-06	0.00034763	0.0200577
					(99,590)	1.54735e-10	0.00158004	0.000578084	0.00614927	0.0716548	2.28161e-07	1.24677e-05	0.000345687	0.00848527	1.35641e-06	0.000290455	0.0199278
					SuperFineGrid	7.85379e-12	0.000144148	6.56803e-05	0.00059559	0.0112513	3.34948e-08	6.90697e-06	0.000184965	0.00680809	1.42267e-07	3.10036e-05	0.00293365
					(250,974)	2.83254e-13	1.68123e-06	1.27887e-05	0.000296415	0.00600785	2.71063e-09	1.54966e-06	2.05723e-05	0.000928544	5.5696e-08	6.28858e-06	0.000606226
					(500,974)	5.57324e-14	7.51041e-07	8.49962e-07	2.62875e-05	0.00107709	2.92893e-10	9.07966e-09	7.18827e-07	4.33183e-05	9.40656e-09	9.10196e-07	0.000143696
					(750,974)	1.98395e-14	5.4553e-07	7.26339e-07	2.52642e-05	0.000802402	1.36282e-10	5.1937e-09	7.63623e-07	4.52309e-05	1.54513e-09	5.11221e-07	6.64248e-05
				BhandH	UltraFine	1.62226e-10	0.00195641	4.4783e-05	0.00122063	0.0198554	2.23654e-08	1.60398e-06	1.74633e-05	0.000350125	1.16396e-08	3.36702e-06	4.31529e-05
					(99,590)	1.58964e-10	0.0019558	4.23244e-05	0.00123434	0.0198164	1.70906e-08	1.16255e-06	1.71946e-05	0.00034452	5.7255e-09	5.89858e-07	2.47262e-05
					SuperFineGrid	4.80421e-12	0.000168746	2.58957e-05	0.000219143	0.00272516	2.63822e-10	2.29979e-08	1.03607e-06	4.12711e-05	6.68906e-10	2.64772e-08	1.17828e-06
					(250,974)	1.63005e-13	7.74956e-07	1.278e-06	8.76922e-06	0.000353753	6.9948e-11	1.39906e-08	8.84112e-07	4.04584e-05	8.01789e-11	1.46235e-09	8.75568e-07
					(500,974)	4.05072e-14	0.000220936	7.64396e-07	1.55745e-05	0.000489928	6.95614e-11	1.39855e-08	8.86533e-07	4.07168e-05	7.77922e-11	1.34298e-09	8.64051e-07
					(750,974)	2.73356e-14	3.81249e-08	7.54661e-07	1.07046e-05	0.000463498	6.97985e-11	1.40323e-08	8.88919e-07	4.11739e-05	7.84732e-11	1.35257e-09	8.63873e-07
				BhandHLYP	UltraFine	2.51908e-10	0.00059094	0.000444369	0.00423227	0.0557258	1.14868e-07	1.47511e-05	0.000330965	0.0107057	1.93493e-06	0.000509488	0.117214
					(99,590)	2.48242e-10	0.000534756	0.000453804	0.00432776	0.0561373	1.75515e-07	1.95716e-05	0.000314477	0.00867763	1.46371e-06	0.000362232	0.0653826
					SuperFineGrid	1.56995e-11	5.18243e-05	4.50755e-05	0.000609722	0.00995429	3.78443e-08	4.33503e-06	0.000186724	0.00454424	2.89664e-07	4.4935e-05	0.00393774
					(250,974)	1.04753e-13	2.28649e-06	2.26341e-06	6.27975e-05	0.00192989	2.15404e-09	5.02238e-07	2.37942e-05	0.000999	1.18214e-07	5.55459e-05	0.0124961
					(500,974)	2.35676e-14	8.02605e-07	2.92342e-06	0.000110964	0.00472177	6.1652e-10	1.02133e-07	6.07308e-06	0.000474014	8.65636e-08	5.65e-05	0.0200607
					(750,974)	2.95095e-14	1.08047e-06	4.59449e-06	0.000113624	0.00426967	1.92208e-10	7.68321e-08	5.54085e-06	0.000362018	4.90095e-08	4.73248e-05	0.0139895
				LC-BLYP	UltraFine	2.26732e-10	0.0029729	0.000242091	0.00284283	0.0232818	2.60114e-08	5.06208e-06	0.000226718	0.0124574	1.5057e-07	3.06577e-05	0.00172321
					(99,590)	2.18615e-10	0.0029035	0.000249501	0.00284127	0.0238238	8.30185e-08	9.63687e-06	0.000408597	0.0229266	1.94715e-07	6.90179e-05	0.016346
					SuperFineGrid	1.66642e-11	9.53752e-05	2.77806e-05	0.000432357	0.0114458	7.80213e-08	3.20208e-06	7.8093e-05	0.00377493	1.87064e-07	1.25815e-05	0.00184493
					(250,974)	2.34162e-13	2.71406e-06	5.90777e-06	0.000254248	0.0108932	3.28776e-08	2.30086e-06	4.98758e-05	0.00210673	4.48597e-08	1.19785e-05	0.000922419
					(500,974)	1.15434e-13	1.74832e-06	5.10935e-06	0.000196857	0.00836838	2.37163e-08	1.63844e-06	3.62889e-05	0.000765789	1.04229e-07	1.68127e-05	0.00375677
					(750,974)	1.13795e-13	1.61121e-06	5.32816e-06	0.000201971	0.00853361	7.50549e-09	6.88231e-07	4.70192e-05	0.00225575	1.29457e-08	4.78869e-06	0.000737031
				CAM-B3LYP	UltraFine	1.17721e-10	0.00214211	0.000321106	0.00366233	0.0357374	2.92778e-07	1.18982e-05	0.000237258	0.00761417	4.77191e-07	0.00015219	0.00992216
					(99,590)	1.14486e-10	0.00206326	0.000342596	0.00373766	0.0364466	1.25395e-07	1.3952e-05	0.000313304	0.0118643	3.82818e-07	0.000141961	0.00838053
					SuperFineGrid	1.16271e-11	0.000184104	3.7041e-05	0.000485427	0.00629047	3.27918e-08	3.01507e-06	6.48578e-05	0.00230469	9.42992e-08	2.90008e-05	0.00378276
					(250,974)	2.39766e-13	7.90136e-05	1.00863e-05	5.63006e-05	0.00155294	9.7682e-09	1.47812e-06	5.44072e-05	0.00249123	1.11687e-08	7.60457e-06	0.00234674
					(500,974)	8.26698e-14	2.50245e-06	5.1646e-06	0.000180303	0.00503686	6.58362e-09	1.02219e-06	4.48422e-05	0.00248447	2.21856e-08	6.11597e-06	0.00139856
					(750,974)	7.0795e-14	1.20958e-06	4.60037e-06	0.000156558	0.00413593	1.81441e-09	2.43395e-07	1.42285e-05	0.000602742	8.14892e-09	1.89152e-06	0.000692814
				PBE	UltraFine	9.96248e-10	0.00260726	0.000688341	0.00389877	0.0308971	1.91775e-07	8.57266e-06	0.00013914	0.00417688	2.03984e-07	2.41178e-05	0.00165525
					(99,590)	9.81457e-10	0.00260873	0.000661207	0.00402331	0.031041	2.80927e-07	9.25449e-06	0.000150566	0.00421916	2.45532e-07	2.53914e-05	0.00173396
					SuperFineGrid	2.74818e-11	9.96546e-05	5.51314e-05	0.000578458	0.0163558	3.37907e-09	2.54779e-06	3.95149e-06	0.000224185	1.05005e-08	7.76931e-07	5.95455e-05
					(250,974)	1.64814e-13	2.88729e-06	1.86408e-05	3.42241e-05	0.00119277	6.46713e-11	2.53545e-09	1.60776e-07	1.83992e-05	3.75335e-10	2.54059e-08	1.53817e-06
					(500,974)	7.24504e-14	0.000126857	1.05022e-06	2.42562e-05	0.000808597	6.35939e-11	2.06455e-09	1.70276e-07	1.93855e-05	2.72735e-11	2.04113e-08	1.20526e-06
					(750,974)	2.27328e-14	2.13266e-07	3.36787e-07	1.27016e-05	0.000529281	6.41746e-11	2.11358e-09	1.70843e-07	1.9511e-05	2.67419e-11	1.99161e-08	1.20456e-06
				PBE0	UltraFine	1.21905e-10	0.00250879	8.09891e-05	0.00160279	0.0229622	1.71585e-07	1.28539e-05	0.000222776	0.00444444	3.70608e-07	8.11625e-05	0.00270709
					(99,590)	1.15669e-10	0.00247823	9.99969e-05	0.00166966	0.0235512	2.12879e-07	1.36386e-05	0.000225186	0.00447574	5.66992e-07	9.05368e-05	0.0022627
					SuperFineGrid	6.29392e-12	0.000116693	1.51244e-05	0.000283708	0.00499298	2.34894e-09	2.05719e-06	8.28158e-06	0.000172257	1.12013e-08	4.76272e-06	0.000293782
					(250,974)	2.24643e-13	1.19932e-06	1.39967e-05	2.93483e-05	0.000823818	2.40202e-10	1.94564e-06	3.50983e-06	1.54441e-05	5.75931e-09	7.00963e-07	0.00074304
					(500,974)	4.03423e-14	7.53032e-07	1.51814e-05	4.21596e-05	0.00080582	1.65294e-10	5.43945e-09	2.07798e-07	8.22007e-06	4.98195e-09	4.0062e-06	0.000163914
					(750,974)	2.50235e-14	8.3272e-07	2.91043e-06	0.000112993	0.00358222	7.43093e-11	2.36087e-09	1.7913e-07	8.11809e-06	1.40839e-09	4.70302e-07	0.000192107
				LC-wPBE	UltraFine	2.84302e-10	0.0026111	0.00222251	0.0707981	2.22809	4.93265e-07	4.41766e-05	0.000660833	0.0173831	1.8186e-06	0.000225164	0.0203803
					(99,590)	6.73895e-10	0.00508474	0.00611418	0.164621	5.39008	5.34951e-07	4.24316e-05	0.000595922	0.0129937	1.44455e-06	0.000235142	0.0210591
					SuperFineGrid	1.6378e-10	0.00537971	0.0150151	0.482702	8.64182	8.3303e-08	7.08273e-06	0.000266232	0.00557532	3.23753e-07	2.77728e-05	0.00754853
					(250,974)	1.05055e-09	0.00498571	0.00262553	0.0752216	2.68886	5.07038e-08	7.48981e-06	0.000217902	0.0125602	5.48113e-08	1.17171e-05	0.00233228
					(500,974)	5.01143e-10	0.00228536	0.00349104	0.0690696	1.5677	2.46463e-08	2.00458e-06	6.50131e-05	0.00285922	1.5525e-07	1.61061e-05	0.00264685
					(750,974)	2.2204e-11	0.000909419	0.0013002	0.0441388	1.06673	1.09707e-08	6.53063e-07	4.1257e-05	0.00281195	1.83516e-08	1.09808e-05	0.00264581
				LC-wHPBE	UltraFine	1.3787e-10	0.00221256	0.000346628	0.00347496	0.0223512	4.4294e-07	4.43346e-05	0.000607968	0.0116346	1.77859e-06	0.000220507	0.0175666
					(99,590)	1.38376e-10	0.00215202	0.000334938	0.00339259	0.022099	4.19286e-07	4.36524e-05	0.000597772	0.011639	1.39314e-06	0.00022558	0.0176513
					SuperFineGrid	3.34692e-11	0.000183336	4.72472e-05	0.000269732	0.00541247	4.35776e-08	2.46384e-06	3.20076e-05	0.000455828	4.91577e-08	6.09185e-06	0.000801217
					(250,974)	8.81002e-14	2.71127e-06	4.21922e-06	0.000135682	0.00538029	5.49997e-10	3.11107e-08	1.76598e-06	0.000161412	1.75768e-08	2.59438e-06	0.000369801
					(500,974)	3.51237e-14	8.99501e-07	2.78153e-06	8.73573e-05	0.00450014	3.76761e-10	3.98865e-08	3.69772e-06	0.000304907	5.26423e-08	3.05134e-06	0.000374644
					(750,974)	3.49391e-14	8.97401e-07	2.7763e-06	8.72758e-05	0.00448927	1.06918e-10	3.68511e-08	3.68944e-06	0.000304974	5.40483e-09	2.76086e-06	0.000410342
				B97	SG3	4.63439e-10	0.0174763	0.0350341	0.592568	10.3731	2.27541e-05	0.00463547	0.165706	5.69718	8.74289e-05	0.0331841	3.22975
					(99,590)	1.63888e-09	0.0477732	0.0781996	0.984722	16.6726	2.34584e-05	0.00502097	0.130666	4.84196	0.000184235	0.0494668	4.71516
					(250,974)	2.8973e-11	0.00172788	0.00346411	0.0762552	1.65268	1.12969e-06	0.000270345	0.0121496	0.533893	7.97034e-06	0.00353331	0.459807
					(500,974)	9.63592e-14	1.17544e-05	4.61546e-05	0.00186164	0.0757367	9.21258e-09	3.7724e-06	0.000321027	0.0265081	3.25931e-07	9.76038e-05	0.017753
					(750,974)	3.73527e-14	1.21136e-06	4.33249e-06	9.96707e-05	0.00338044	8.52086e-11	5.32415e-08	6.04773e-06	0.00072183	5.08585e-09	3.71692e-07	2.6473e-05
				B97-D	SG3	6.37578e-10	0.0329428	0.0440215	0.462337	4.73476	1.275e-05	0.00291218	0.108024	4.63097	6.28397e-05	0.0250041	2.23769
					(99,590)	5.82235e-10	0.0476967	0.0543731	0.588795	4.41709	2.53538e-05	0.00328372	0.127435	3.30194	9.11705e-05	0.0337486	2.25537
					(250,974)	2.08737e-11	0.00173439	0.00339407	0.0426389	0.60922	8.44433e-07	0.00023249	0.0106408	0.624501	5.15934e-06	0.0022408	0.277973
					(500,974)	1.66445e-13	1.03452e-05	3.41057e-05	0.000930152	0.0241288	6.64029e-09	2.81307e-06	0.000263339	0.0241108	6.63321e-08	6.17313e-05	0.0135174
					(750,974)	1.53836e-13	4.8347e-07	1.05861e-06	1.27464e-05	0.000698352	6.15784e-11	2.67069e-08	3.4088e-06	0.000491653	3.86244e-10	5.2708e-07	0.000175003
				wB97	UltraFine	9.26097e-10	0.0158217	0.029599	0.546385	15.1091	2.65391e-05	0.00419587	0.130838	5.32835	0.000129121	0.0358868	3.66546
					(99,590)	9.29146e-10	0.0158127	0.0295946	0.546403	15.1107	2.65294e-05	0.00420214	0.13091	5.34034	0.000132282	0.040421	5.60802
					SuperFineGrid	1.35331e-10	0.00606948	0.0143715	0.38434	11.4505	8.86451e-06	0.00193299	0.0837664	3.20653	4.93069e-05	0.0262749	3.9796
					(250,974)	1.30012e-11	0.000641705	0.00250628	0.113173	5.33088	9.39539e-07	0.000349194	0.0276926	1.7456	9.50594e-06	0.00848179	1.95184
					(500,974)	6.69737e-13	4.0724e-05	0.000182428	0.00815765	0.429269	4.85026e-08	2.49686e-05	0.00186403	0.145947	1.54027e-06	0.000124638	0.0174696
					(750,974)	1.02001e-13	2.36398e-07	3.56203e-06	0.000119413	0.00613049	2.2332e-09	7.53874e-07	9.25443e-05	0.00741889	1.29062e-06	8.33516e-05	0.01761
				wB97X	UltraFine	7.35636e-10	0.0151214	0.0192312	0.474649	16.1194	2.01385e-05	0.00254752	0.122678	6.46459	6.33387e-05	0.0312683	5.64111
					(99,590)	7.31486e-10	0.0151565	0.0192399	0.47464	16.1204	2.01043e-05	0.00254183	0.122586	6.48269	6.26247e-05	0.0298614	5.41799
					SuperFineGrid	2.86505e-10	0.0140218	0.0290473	0.850565	22.1941	1.41701e-05	0.00331917	0.163202	6.15993	9.60065e-05	0.0567986	7.59367
					(250,974)	3.39472e-11	0.00148356	0.00440115	0.174656	7.8223	1.46428e-06	0.000524772	0.035403	2.42069	1.51112e-05	0.0122501	2.71236
					(500,974)	8.92587e-13	9.69135e-05	0.00026143	0.0109161	0.568996	6.36582e-08	3.24159e-05	0.00246621	0.19834	1.48221e-06	8.95419e-05	0.0118993
					(750,974)	1.68303e-13	1.67875e-07	1.17069e-06	5.44006e-05	0.00206659	2.02119e-09	7.5996e-07	9.86152e-05	0.0102059	1.11353e-06	2.95655e-05	0.00543355
				wB97XD	UltraFine	2.50764e-09	0.0374758	0.0479282	0.967383	30.2389	2.9162e-05	0.00401795	0.214395	12.7389	0.000115811	0.0554173	10.7739
					(99,590)	2.49028e-09	0.0375234	0.0479315	0.967479	30.2401	2.91738e-05	0.00401811	0.214542	12.7523	0.000116843	0.0558388	10.2834
					SuperFineGrid	6.55506e-10	0.0310621	0.0664725	1.56365	40.4741	2.3801e-05	0.00616558	0.283836	12.2858	0.000182877	0.0988402	14.3085
					(250,974)	6.01059e-11	0.00331708	0.00937654	0.349756	13.8955	3.21112e-06	0.000974057	0.0724298	4.61754	2.78005e-05	0.0213108	4.91643
					(500,974)	1.5642e-12	0.000152135	0.000540191	0.0248166	1.03055	1.32882e-07	5.75512e-05	0.00529977	0.369089	3.67496e-06	0.00116844	0.166052
					(750,974)	6.48691e-14	8.51912e-07	3.90126e-06	0.000126293	0.00343384	2.64605e-09	1.24718e-06	0.000176737	0.023103	2.5631e-06	0.000191453	0.037034
				WB97X-D3	SG3	1.47496e-09	0.0172172	0.0252638	0.600742	15.6763	1.9887e-05	0.00317421	0.143368	5.79614	5.69125e-05	0.0330928	5.44874
					(99,590)	1.24828e-09	0.0238463	0.0288332	0.682453	24.1875	2.34211e-05	0.00258848	0.122763	7.34687	8.17018e-05	0.0414405	8.71855
					(250,974)	4.08447e-11	0.00201559	0.00588528	0.219115	9.582	2.0159e-06	0.000696996	0.0456717	3.1481	1.82499e-05	0.0152422	3.76039
					(500,974)	1.17644e-12	9.13947e-05	0.000387023	0.0159407	0.7689	8.53374e-08	4.27939e-05	0.00344786	0.272907	1.80033e-06	9.4122e-05	0.0183965
					(750,974)	2.98769e-14	4.02622e-07	1.9982e-06	6.30997e-05	0.00285076	1.58071e-09	6.22946e-08	4.42264e-06	0.00018698	7.79931e-07	0.000230684	0.0274175
				B97M-V	SG3	1.10856e-08	0.0158995	0.00235991	0.0428747	0.777884	6.44582e-05	0.000299213	0.0092945	0.302288	NA	NA	NA
					(99,590)	1.12083e-09	0.00348332	0.00350224	0.0522304	1.08716	1.79371e-06	0.000343857	0.00913213	0.326834	NA	NA	NA
					(250,974)	1.54965e-12	7.02822e-05	0.000132521	0.00334387	0.120028	7.46037e-08	1.7495e-05	0.000898652	0.043693	NA	NA	NA
					(500,974)	1.32995e-13	8.72259e-05	1.59031e-05	0.000256281	0.00716498	2.3362e-09	5.65278e-07	2.90698e-05	0.00158511	NA	NA	NA
					(750,974)	1.34802e-13	9.22086e-06	1.57109e-05	0.000563561	0.0197753	1.93492e-09	2.20165e-07	1.56146e-05	0.00108414	NA	NA	NA
				WB97M-V	SG3	2.20251e-09	0.00294446	0.00298684	0.0560806	0.754257	7.90902e-06	0.000327905	0.00747878	0.250628	NA	NA	NA
					(99,590)	3.49039e-10	0.00534822	0.00665552	0.081795	1.49686	4.37139e-06	0.000586831	0.0162412	0.485785	NA	NA	NA
					(250,974)	2.2528e-12	0.000107055	0.00021373	0.00504907	0.156791	9.40132e-08	2.15373e-05	0.000941852	0.0366297	NA	NA	NA
					(500,974)	8.5383e-14	5.10273e-06	1.99578e-05	0.00104486	0.0536798	4.74174e-09	1.90895e-06	0.000183911	0.0248112	NA	NA	NA
					(750,974)	8.029e-14	4.37902e-06	1.97305e-05	0.00107511	0.0848511	4.06988e-09	1.11586e-06	5.72374e-05	0.00128497	NA	NA	NA
				WB97X-V	SG3	3.58787e-10	0.00167755	0.00171678	0.0257156	0.454609	2.25448e-06	0.000291254	0.0107866	0.283438	NA	NA	NA
					(99,590)	3.25865e-10	0.00449465	0.00600047	0.075103	1.10304	1.14873e-06	0.00024803	0.00901793	0.285349	NA	NA	NA
					(250,974)	1.06902e-12	5.8813e-05	0.000104051	0.00272271	0.080098	5.99411e-08	1.39341e-05	0.000610926	0.0243209	NA	NA	NA
					(500,974)	5.0213e-13	1.52501e-05	3.95681e-05	0.0010307	0.0410973	5.76848e-09	7.01142e-07	4.4394e-05	0.00304146	NA	NA	NA
					(750,974)	5.02064e-13	1.52504e-05	3.9596e-05	0.00103102	0.0411466	5.95581e-09	7.13389e-07	4.41076e-05	0.00299624	NA	NA	NA
				TPSS	UltraFine	2.24895e-10	0.00500418	0.000567593	0.00754682	0.0438699	5.29241e-07	5.85658e-05	0.00119164	0.0235396	1.94253e-06	0.000433153	0.0156329
					(99,590)	2.16501e-10	0.00501721	0.000563703	0.00761224	0.0442789	4.2519e-07	5.74261e-05	0.00117976	0.0234669	1.85377e-06	0.000438525	0.015463
					SuperFineGrid	1.41766e-11	0.000150646	9.90207e-05	0.0011828	0.0216161	5.2393e-08	6.96862e-06	0.00016024	0.00718554	2.32197e-07	4.33214e-05	0.00384486
					(250,974)	2.27979e-13	1.75249e-06	5.51727e-06	0.000170934	0.00519263	4.08042e-10	2.89125e-06	3.24751e-06	0.000189312	4.06223e-09	8.85377e-07	6.44408e-05
					(500,974)	3.75534e-14	3.31353e-07	1.93841e-06	6.13204e-05	0.00203562	1.61622e-10	5.85694e-09	4.33419e-07	3.48409e-05	3.21901e-11	1.07435e-06	4.81812e-05
					(750,974)	3.72836e-14	3.31625e-07	1.9333e-06	6.104e-05	0.00202467	1.45016e-10	5.30205e-09	2.54672e-07	2.29772e-05	2.87839e-11	1.07962e-06	4.8008e-05
				RevTPSS	UltraFine	1.81101e-10	0.00329435	0.000407845	0.00379796	0.0622389	5.89121e-07	7.5978e-05	0.000985714	0.0240076	1.08919e-06	0.000300819	0.0240029
					(99,590)	1.77801e-10	0.00324084	0.000430263	0.00383858	0.0627662	5.64012e-07	7.4517e-05	0.000972412	0.0238861	9.85036e-07	0.000297267	0.0236847
					SuperFineGrid	1.15719e-11	0.000165042	5.71653e-05	0.00109503	0.0164606	3.6806e-08	5.39018e-06	0.000151594	0.00340529	2.31206e-07	3.87338e-05	0.00231438
					(250,974)	2.35084e-13	2.39811e-06	4.78379e-06	0.000149358	0.00470361	5.82567e-10	2.84093e-06	8.50815e-06	0.000177536	5.26072e-09	8.82427e-06	8.89624e-05
					(500,974)	2.82045e-14	4.39468e-07	1.72573e-06	5.47517e-05	0.00185878	1.71975e-10	7.60216e-09	3.57181e-07	1.83742e-05	2.19139e-11	7.43141e-06	8.30177e-06
					(750,974)	2.84884e-14	4.33623e-07	1.70469e-06	5.42035e-05	0.00185237	1.75016e-10	6.36896e-09	3.54438e-07	1.58678e-05	2.37964e-11	7.43195e-06	8.37111e-06
				TPSSh	UltraFine	2.65867e-10	0.00435042	0.000476739	0.00511013	0.0423573	4.16842e-07	6.37981e-05	0.000967817	0.0194519	1.77991e-06	0.000381077	0.0214581
					(99,590)	2.75118e-10	0.00435316	0.000492116	0.0051524	0.0427301	3.39619e-07	6.2422e-05	0.000957571	0.0193503	1.68137e-06	0.000386349	0.0211592
					SuperFineGrid	4.24903e-12	0.000168911	9.82153e-05	0.0012738	0.0224864	5.94276e-08	4.48633e-06	0.000203701	0.00500069	2.68517e-07	6.4626e-05	0.00397165
					(250,974)	2.40923e-13	1.46302e-06	5.22464e-06	0.000158937	0.00473948	7.7739e-10	2.50621e-06	4.93393e-06	0.00016829	7.31737e-09	4.25058e-07	0.000174308
					(500,974)	2.97669e-14	4.61308e-07	2.11743e-06	6.71257e-05	0.0024574	9.99081e-11	3.86661e-09	3.44191e-07	1.94413e-05	2.06416e-09	3.95889e-08	3.56842e-05
					(750,974)	3.02171e-14	4.66044e-07	2.14294e-06	6.75658e-05	0.00246443	9.04305e-11	3.66124e-09	3.08893e-07	2.04401e-05	1.70006e-10	1.08674e-07	3.58048e-05
				HSE06	UltraFine	2.47486e-10	0.00187579	0.000492258	0.00330739	0.0458267	5.73788e-07	6.35446e-05	0.000773043	0.0203967	2.22756e-06	0.000298973	0.0157922
					(99,590)	2.33361e-10	0.00187553	0.00047988	0.00330762	0.0457823	6.767e-07	6.36564e-05	0.000782348	0.020467	2.42955e-06	0.000301012	0.0160965
					SuperFineGrid	1.13504e-11	0.000191844	2.06538e-05	0.000263749	0.00668311	2.47394e-08	3.23143e-06	6.66944e-05	0.00178267	2.42458e-07	1.97462e-05	0.00357254
					(250,974)	2.40499e-13	1.5765e-06	2.68823e-06	0.000122514	0.00515882	4.81506e-10	6.38831e-08	3.80438e-06	0.00028981	2.44889e-08	3.63763e-06	0.000221756
					(500,974)	4.02631e-14	5.72468e-07	2.19906e-06	7.8781e-05	0.00101239	1.85875e-10	2.91139e-08	2.0718e-06	0.000202913	2.07261e-08	3.09378e-06	0.000133646
					(750,974)	2.9967e-14	5.78446e-07	2.12325e-06	5.56643e-05	0.00197603	1.80976e-10	4.25135e-08	3.05461e-06	0.000196318	6.13504e-09	9.55433e-08	4.46741e-05
				HSE03	UltraFine	2.68918e-10	0.00844441	0.00930649	0.144609	3.02002	5.82656e-07	6.54039e-05	0.000717733	0.0182254	2.03305e-06	0.000305527	0.0175989
					(99,590)	2.08424e-10	0.00521389	0.0035364	0.0534098	1.79494	6.97959e-07	6.6855e-05	0.00068918	0.0172529	2.25645e-06	0.000309657	0.0172999
					SuperFineGrid	4.57717e-10	0.00280162	0.00420225	0.109179	1.46127	7.04328e-08	1.02414e-05	0.000141809	0.00448838	3.82425e-07	2.47958e-05	0.00115747
					(250,974)	7.57462e-10	0.00369567	0.00359357	0.0921083	3.41708	2.87838e-08	3.76275e-06	0.00011799	0.00988274	6.25913e-08	4.38171e-06	0.000436348
					(500,974)	9.50426e-11	0.000992597	0.00150317	0.0371369	0.926905	9.68588e-08	2.29382e-06	7.03601e-05	0.00574052	3.69141e-08	1.62479e-06	0.000124732
					(750,974)	3.24928e-11	0.000967697	0.00323717	0.0605676	2.50464	1.19281e-08	1.47334e-06	7.08441e-05	0.00506264	9.82221e-09	1.02924e-06	0.000145051
				B2PLYP	UltraFine	8.52842e-11	0.00106604	0.000342474	0.00412459	0.0405201	2.03337e-07	1.16224e-05	0.000206164	0.00698285	1.5008e-06	0.000125525	0.00890979
					(99,590)	8.46386e-11	0.00102418	0.000358006	0.00418846	0.0409037	1.22932e-07	1.16048e-05	0.000228558	0.00696064	7.3613e-07	0.000123179	0.0121689
					SuperFineGrid	9.17992e-12	6.92458e-05	4.17665e-05	0.000449651	0.00883944	2.08076e-08	4.41144e-06	0.000102794	0.00461735	6.67633e-07	6.32989e-05	0.0102721
					(250,974)	1.02873e-13	1.71622e-06	2.35962e-06	3.48026e-05	0.00156013	1.00571e-08	5.1191e-07	1.93436e-05	0.00194053	7.06718e-07	4.57008e-05	0.00973008
					(500,974)	3.57275e-14	1.27703e-06	3.22481e-06	9.48569e-05	0.00376827	9.37735e-10	2.52636e-07	6.4135e-06	0.00192075	9.16176e-07	8.60972e-05	0.00802515
					(750,974)	2.08275e-14	7.02984e-07	2.1961e-06	8.09269e-05	0.00372775	9.29415e-10	2.2782e-07	5.35493e-06	0.00181602	1.48113e-07	3.19561e-05	0.010745
				mPW2PLYP	UltraFine	1.15627e-10	0.00127728	0.000695691	0.01488	0.457972	2.25724e-07	6.38933e-05	0.00303936	0.199008	1.80645e-06	0.00068595	0.0632429
					(99,590)	1.1301e-10	0.00123732	0.000703682	0.0148934	0.457242	2.49381e-07	6.39417e-05	0.00299435	0.194482	2.08303e-06	0.000650364	0.05398
					SuperFineGrid	9.47589e-12	0.000111881	0.000195193	0.0066079	0.202088	1.34645e-07	2.88909e-05	0.0014899	0.0772121	7.45522e-07	0.000148672	0.0135144
					(250,974)	8.14191e-13	5.83276e-05	0.000224667	0.00886204	0.355911	5.24577e-08	2.33462e-05	0.00176797	0.131515	1.76348e-06	0.000187949	0.020231
					(500,974)	5.44933e-14	3.89771e-06	1.58208e-05	0.000620763	0.0288974	4.61859e-09	1.7454e-06	0.000148695	0.0114173	6.20247e-07	0.000176642	0.0138572
					(750,974)	2.14624e-14	9.13984e-07	2.56441e-06	7.70441e-05	0.00228954	1.48868e-09	5.30339e-07	3.03148e-05	0.00508338	4.13865e-07	0.000105127	0.0128966
				PBE0DH	UltraFine	1.89952e-10	0.00149378	7.93523e-05	0.000471104	0.0106121	1.56547e-07	9.99341e-06	0.000288706	0.00779294	1.67934e-06	0.000282107	0.120403
					(99,590)	1.94116e-10	0.00146704	9.80538e-05	0.000505705	0.0111078	1.65744e-07	1.12227e-05	0.000295295	0.00511915	3.1291e-06	0.0002269	0.0451053
					SuperFineGrid	1.13283e-11	4.92882e-05	1.29265e-05	0.000153377	0.00325818	3.24138e-09	3.37626e-07	1.0456e-05	0.0019552	2.66194e-07	2.22122e-05	0.00189777
					(250,974)	6.38053e-14	1.14098e-06	2.3603e-06	7.11523e-05	0.00268461	1.48346e-09	1.75986e-07	1.07452e-05	0.00238862	2.14082e-07	4.57638e-05	0.0168365
					(500,974)	3.8254e-14	4.98047e-07	1.99733e-06	6.95644e-05	0.00269318	3.13227e-09	5.11448e-07	6.24622e-05	0.0119308	3.32321e-07	0.000287336	0.148247
					(750,974)	3.83443e-14	5.42652e-07	1.99529e-06	6.80109e-05	0.00261881	1.51457e-09	4.52718e-07	3.1733e-05	0.00556788	1.85627e-07	0.000137521	0.0711231
				PBEQIDH	UltraFine	1.7163e-10	0.000868244	5.84379e-05	0.000530744	0.0199018	1.57118e-07	4.34852e-05	0.00425705	0.52461	1.61781e-05	0.0167311	6.12205
					(99,590)	1.74032e-10	0.000849713	7.04811e-05	0.000931725	0.0427254	1.28133e-07	3.74942e-05	0.00400206	0.510722	1.25891e-05	0.0148556	5.59976
					SuperFineGrid	8.08034e-12	2.18836e-05	1.09311e-05	0.000209508	0.00613954	1.19523e-08	2.31114e-06	0.00022225	0.0327356	7.09168e-07	0.000746347	0.307368
					(250,974)	5.94305e-14	8.20002e-07	2.64855e-06	6.47249e-05	0.0025412	2.5339e-08	1.02662e-05	0.00105458	0.124637	4.75451e-06	0.00485892	1.60938
					(500,974)	6.55685e-14	1.02192e-06	4.31833e-06	0.000154917	0.00565425	2.28327e-08	9.60992e-06	0.00106704	0.13145	4.13669e-06	0.00457661	1.6447
					(750,974)	6.33312e-14	1.02178e-06	4.56703e-06	0.000164588	0.00543757	1.55486e-08	5.11994e-06	0.000376368	0.0337163	2.49493e-06	0.00186321	0.495973
				SCAN	SG3	1.68575e-08	0.0163418	0.0470356	2.79708	125.586	7.73433e-05	0.0106078	0.672157	74.115	0.000340103	0.209589	41.8111
					(99,590)	4.06854e-08	0.159256	0.119656	4.25902	171.056	0.000130694	0.0191793	1.09547	113.038	0.000926717	0.364828	65.0496
					(250,974)	1.18479e-09	0.00871468	0.0284435	1.21593	46.0995	1.60999e-05	0.00280503	0.211302	24.1564	0.000270428	0.105996	16.7938
					(500,974)	2.47918e-10	0.00122464	0.00298397	0.204683	15.6105	1.85289e-06	0.000456575	0.0501236	10.1781	3.57897e-05	0.0268871	7.14691
					(750,974)	2.87169e-12	0.000231715	0.0019047	0.209361	17.7412	1.25494e-07	5.88416e-05	0.0149468	3.04956	5.14955e-06	0.00465235	2.84782
				SCAN0	SG3	1.59063e-08	0.0282615	0.0257456	1.37339	83.4798	7.52862e-05	0.00708961	0.351802	37.6762	0.000355927	0.146373	42.8326
					(99,590)	2.00235e-08	0.11627	0.0972567	3.15995	123.718	8.45122e-05	0.0147235	0.840059	60.5858	0.000836325	0.32044	68.4836
					(250,974)	5.02825e-10	0.00699142	0.0206574	0.872389	37.5932	1.34079e-05	0.0026633	0.16078	14.1165	0.00024241	0.0964484	19.1438
					(500,974)	1.40285e-10	0.000666827	0.00179484	0.141046	12.9504	1.11354e-06	0.000355979	0.0378095	5.70578	3.0185e-05	0.0237038	7.51105
					(750,974)	7.68254e-13	0.000140104	0.00130019	0.136565	13.4979	1.05227e-07	4.55814e-05	0.0102371	1.77511	3.76954e-06	0.00407093	2.88952
				M06	UltraFine	1.19466e-09	0.00252456	0.00584354	0.159773	3.05801	4.26941e-06	0.000789683	0.0368019	1.58919	2.83432e-05	0.0150485	8.08777
					(99,590)	9.19055e-10	0.00254803	0.00584618	0.159789	3.05796	4.59873e-06	0.000795119	0.0368145	1.58829	2.82282e-05	0.0150462	8.12701
					SuperFineGrid	1.55331e-10	0.000498355	0.000997033	0.0248366	0.519981	7.93868e-07	0.000121012	0.00332081	0.12155	3.47699e-05	0.00266888	0.853006
					(250,974)	6.55682e-12	3.2473e-05	8.35095e-05	0.00364771	0.0907685	1.00333e-07	1.44817e-05	0.000988025	0.0578137	2.75666e-05	0.00185302	0.304216
					(500,974)	1.32098e-12	1.0753e-06	6.71861e-07	2.78297e-05	0.0242419	5.47155e-08	4.80624e-06	0.000227135	0.0188208	2.51182e-05	0.00402581	4.01756
					(750,974)	5.15881e-14	1.25133e-07	5.18687e-07	2.77042e-05	0.0241779	1.09693e-09	3.27059e-06	5.04508e-05	0.00361933	1.14912e-05	0.000320448	0.250691
				M06L	UltraFine	1.45469e-09	0.0243492	0.0398436	0.704502	12.5456	3.13627e-05	0.00549264	0.142717	6.20442	0.000159774	0.0464448	4.6758
					(99,590)	1.4796e-09	0.0246351	0.0398222	0.704396	12.5446	3.06465e-05	0.00548768	0.142705	6.2042	0.000158602	0.0464434	4.67708
					SuperFineGrid	2.31924e-10	0.0039789	0.00548921	0.099036	2.32267	4.96354e-06	0.000937783	0.0285527	1.68233	1.22036e-05	0.00619821	1.74945
					(250,974)	1.72872e-11	0.000586262	0.0013684	0.03201	0.782308	5.84232e-07	0.000131209	0.00535419	0.315121	6.67708e-06	0.00170889	0.204363
					(500,974)	9.89557e-13	6.49159e-06	4.23329e-06	3.94275e-05	0.00177845	1.12492e-07	8.61599e-06	0.000113186	0.00315845	3.31924e-06	0.000710365	0.03456
					(750,974)	2.68785e-14	1.40546e-07	3.68411e-07	4.84766e-05	0.00201448	4.74401e-09	2.28323e-06	0.000247163	0.0325532	8.72239e-06	0.000998124	0.158256
				M06HF	UltraFine	3.96584e-09	0.0519456	0.0919749	0.943019	32.0795	3.54081e-05	0.00892292	0.235333	5.45276	0.000294294	0.0830314	5.50692
					(99,590)	4.04986e-09	0.0513975	0.091932	0.942737	32.0803	3.53165e-05	0.00894816	0.23564	5.45323	0.000292638	0.0827452	5.50606
					SuperFineGrid	1.5264e-10	0.0100719	0.0122485	0.227235	8.65598	1.20564e-05	0.00196785	0.0825405	1.71508	3.58727e-05	0.0217359	1.74956
					(250,974)	2.32413e-11	0.00142593	0.00264064	0.0554008	1.68992	1.23146e-06	0.000302827	0.0135251	0.351188	8.22917e-06	0.00463909	0.354318
					(500,974)	8.03687e-14	1.10312e-06	7.9105e-06	0.0278963	0.0289027	3.35941e-09	6.81808e-06	3.47321e-05	0.00495762	2.05589e-06	2.27815e-05	0.0108997
					(750,974)	7.62005e-14	1.21653e-06	3.01684e-06	0.0279329	0.0247316	6.33545e-10	6.45188e-06	2.80702e-06	4.2895e-05	1.99476e-06	2.60912e-06	0.000264788
				M062X	UltraFine	1.74567e-09	0.0216505	0.0336652	0.445582	20.9996	1.40759e-05	0.00259378	0.0754278	1.70081	0.000104292	0.0260243	1.45888
					(99,590)	1.73992e-09	0.0215246	0.0336751	0.445772	21.0002	1.43689e-05	0.00258899	0.075449	1.70063	0.000104314	0.0260203	1.4591
					SuperFineGrid	1.06347e-10	0.00327968	0.00701968	0.195503	12.3862	3.91139e-06	0.000958921	0.0419356	1.13537	2.72672e-05	0.0145008	1.05298
					(250,974)	1.5905e-11	0.000703887	0.00136779	0.0301428	1.75793	7.28716e-07	0.00018227	0.00749622	0.204079	4.98964e-06	0.0022569	0.148493
					(500,974)	3.27353e-14	1.67275e-06	8.07433e-06	0.00596614	0.0470641	2.71765e-09	4.00596e-06	3.80618e-05	0.00228022	4.39386e-07	1.76734e-05	0.0010867
					(750,974)	2.4078e-14	2.73064e-07	7.97143e-07	0.00604324	0.0121236	1.14601e-10	4.44215e-06	4.62601e-06	0.000306213	4.0405e-07	1.14832e-05	0.000845225
				M11	UltraFine	2.1629e-09	0.00744766	0.00400696	0.0426377	1.00628	3.34153e-06	5.62368e-05	0.000934223	0.0171249	4.3178e-06	0.000455805	0.0213772
					(99,590)	2.10256e-09	0.00728825	0.00384955	0.041988	1.00401	2.94177e-06	6.14866e-05	0.000967911	0.0170755	2.22854e-06	0.000444913	0.0194768
					SuperFineGrid	1.71574e-11	0.000469866	0.000796971	0.0155073	0.645972	6.27882e-08	1.30569e-05	0.00049435	0.0113452	6.05252e-07	5.03045e-05	0.00187658
					(250,974)	9.42562e-13	5.40209e-05	0.000152619	0.00496846	0.350143	3.74678e-09	1.42686e-06	8.00898e-05	0.00326238	1.77423e-07	1.74789e-06	0.000221112
					(500,974)	2.25613e-13	2.57263e-06	2.88728e-06	0.000232843	0.00960469	1.38357e-09	6.58333e-08	2.07904e-06	0.0001478	1.62288e-07	5.77494e-07	3.79444e-05
					(750,974)	2.32227e-13	2.56198e-06	2.76873e-06	0.000233166	0.0105252	1.12415e-09	1.84791e-08	8.96205e-07	2.2073e-05	1.62649e-07	5.10991e-08	9.57446e-06
				M11L	UltraFine	1.16552e-08	0.0143974	0.00402555	0.0462254	0.49863	5.07393e-06	0.000294854	0.00681541	0.0573493	1.33815e-05	0.00326622	0.0834118
					(99,590)	1.1591e-08	0.0125381	0.00386296	0.0456989	0.497173	1.76578e-06	0.000247405	0.00620685	0.053523	1.20634e-05	0.00216033	0.0791228
					SuperFineGrid	8.36219e-11	0.000856352	0.00153647	0.025388	0.596182	1.97926e-07	2.83516e-05	0.000889458	0.0329516	6.17393e-07	4.77417e-05	0.00340811
					(250,974)	2.11181e-12	0.000116773	0.000338229	0.00886239	0.296637	8.70953e-09	2.86343e-06	0.000188486	0.0111973	1.37846e-07	3.67497e-05	0.000641662
					(500,974)	4.15051e-14	1.23378e-06	1.5548e-06	5.02293e-05	0.0834185	1.02127e-09	1.16563e-07	5.99419e-06	0.000274062	1.19137e-07	3.89955e-05	4.89885e-05
					(750,974)	1.9621e-14	5.01916e-07	7.68532e-07	4.44111e-05	0.0832462	4.19352e-10	3.92261e-08	2.68999e-06	0.000134473	1.17183e-07	3.85819e-05	2.44277e-05
				SOGGA11	UltraFine	1.21261e-08	0.0264484	0.0184431	0.135564	2.18565	3.15427e-05	0.00346175	0.115371	17.1373	0.00104025	0.335851	45.8917
					(99,590)	3.72268e-09	0.00857975	0.0169132	0.173299	9.31229	1.74338e-05	0.00292835	0.092626	14.5221	0.000847404	0.292482	38.2162
					SuperFineGrid	4.54894e-10	0.00329973	0.0049328	0.0924031	3.58236	1.91385e-05	0.00489104	0.391824	51.5656	0.00159078	1.28297	223.935
					(250,974)	2.15396e-11	0.00232905	0.00360502	0.411398	5.11768	1.20891e-06	0.000366414	0.0140601	0.399836	2.43734e-05	0.0148387	0.325976
					(500,974)	1.63306e-13	1.54759e-05	3.84882e-05	0.0109766	0.244058	1.23672e-07	1.6085e-05	0.00277795	0.0665131	3.6196e-05	0.0146676	2.4595
					(750,974)	4.6801e-14	1.32099e-05	3.36697e-05	0.0110734	0.188276	4.37517e-09	7.25575e-06	0.00304304	0.0645616	3.21182e-05	0.0113819	0.307179
				SOGGA11X	UltraFine	1.59135e-09	0.00887189	0.00135148	0.0129787	0.241844	2.29222e-06	0.000288288	0.00487259	0.0906355	4.05495e-06	0.000653574	0.0579597
					(99,590)	1.96932e-09	0.00777829	0.0015548	0.0118437	0.241006	3.98526e-06	0.000278325	0.00500867	0.0896722	7.99676e-06	0.00108942	0.0562996
					SuperFineGrid	3.71763e-10	0.00113444	0.000967057	0.00577487	0.0868794	5.3452e-07	7.16834e-05	0.000930234	0.0231047	1.17644e-06	0.000409464	0.0349989
					(250,974)	8.68721e-13	8.02805e-05	1.65427e-05	0.000303776	0.00964157	1.27778e-08	9.39743e-07	3.34313e-05	0.00052332	6.61795e-07	0.000154594	0.0101691
					(500,974)	2.2601e-14	4.17549e-07	5.51269e-07	1.56747e-05	0.000702297	1.74598e-09	3.28542e-07	1.1614e-05	0.000528687	2.95868e-07	8.03481e-05	0.0101453
					(750,974)	2.9785e-14	7.52329e-08	3.94027e-07	1.68084e-05	0.000784578	3.89508e-10	1.19925e-07	7.43625e-06	0.00037036	1.86581e-07	8.96654e-05	0.0100118
				MN12L	UltraFine	6.39868e-10	0.00588942	0.00380084	0.0317317	0.763417	4.99979e-06	0.000625072	0.00826399	0.161666	5.32482e-06	0.00242064	0.145755
					(99,590)	5.52292e-10	0.00558595	0.003718	0.0312816	0.762439	5.09275e-06	0.000627391	0.00828232	0.160662	7.817e-06	0.00358271	0.146485
					SuperFineGrid	5.67912e-11	0.000546726	0.000843455	0.0160468	0.458064	1.61705e-07	1.66839e-05	0.000501806	0.0132646	9.7963e-06	0.00316042	0.184631
					(250,974)	3.71428e-13	2.07301e-05	5.69826e-05	0.0020256	0.0907923	4.15641e-08	3.32672e-06	5.43483e-05	0.00143011	3.25699e-06	0.000509176	0.028408
					(500,974)	2.309e-13	6.3612e-05	1.32228e-05	4.71066e-05	0.000793115	3.82339e-08	4.13513e-06	6.82526e-05	0.000944599	4.27776e-06	0.000666275	0.0261264
					(750,974)	1.65676e-14	3.39735e-07	1.66051e-06	5.26904e-05	0.00279805	1.37862e-09	3.06035e-07	2.53032e-05	0.000866238	4.36382e-07	0.000246718	0.0256499
				N12SX	UltraFine	1.10738e-09	0.0201841	0.0233744	0.494176	7.04365	1.24613e-05	0.00173522	0.061832	1.73289	5.58933e-05	0.0189446	1.37561
					(99,590)	1.12628e-09	0.0202053	0.0234053	0.494238	7.04417	1.23207e-05	0.00173366	0.061806	1.73701	5.57479e-05	0.0187985	1.38577
					SuperFineGrid	6.27746e-11	0.00264819	0.00758164	0.18019	4.65905	2.98553e-06	0.000704475	0.0288571	1.45335	2.0075e-05	0.00876454	1.12251
					(250,974)	1.4574e-11	0.00072116	0.00141047	0.0418639	1.20822	6.45538e-07	0.000138284	0.00771015	0.389461	3.58309e-06	0.00146699	0.160928
					(500,974)	1.4312e-13	1.27774e-05	4.89015e-05	0.00262223	0.106988	7.96626e-09	3.63504e-06	0.000310167	0.0263421	5.50579e-07	3.10917e-05	0.0047279
					(750,974)	4.06938e-14	6.62887e-07	3.32098e-06	0.000207291	0.00286293	1.18043e-09	2.24669e-07	1.81084e-05	0.00263405	1.52192e-07	3.00315e-05	0.00472174
				N12	UltraFine	1.07754e-09	0.0418963	0.0414828	0.894889	18.362	1.63854e-05	0.00199503	0.12872	8.32356	0.000106407	0.0318242	4.17145
					(99,590)	1.08353e-09	0.0418596	0.0414615	0.89487	18.3622	1.63154e-05	0.00199877	0.128722	8.32355	0.00010577	0.0318259	4.1762
					SuperFineGrid	3.25083e-10	0.0169663	0.0412236	1.05615	22.8036	2.21137e-05	0.00444745	0.248015	14.034	8.76929e-05	0.0409135	4.54033
					(250,974)	5.69271e-11	0.00245496	0.00666162	0.155929	5.39144	1.77413e-06	0.000421768	0.027674	2.66585	1.37013e-05	0.00587453	1.10457
					(500,974)	6.1083e-13	5.49887e-05	0.000222894	0.0099762	0.369918	4.35485e-08	1.75957e-05	0.00168693	0.18177	5.94276e-07	0.000351433	0.0722538
					(750,974)	2.37361e-14	1.87271e-07	1.2466e-06	1.79047e-05	0.000546788	1.70685e-10	8.94555e-08	1.68194e-05	0.00216291	5.39151e-09	1.11245e-05	0.000977029
				MN12SX	UltraFine	1.25815e-09	0.00648879	0.00288476	0.0351594	0.464363	3.62485e-06	0.00047664	0.00576267	0.0990365	2.12789e-05	0.0019602	0.104682
					(99,590)	1.10455e-09	0.00616554	0.00280247	0.0347362	0.463854	3.92322e-06	0.000486692	0.00578754	0.0987478	2.31313e-05	0.0017828	0.0960615
					SuperFineGrid	6.60937e-11	0.000330791	0.000376417	0.00909711	0.230729	6.14109e-08	1.20837e-05	0.000298383	0.0071185	7.13489e-06	0.000588951	0.0431618
					(250,974)	2.84479e-13	1.42756e-05	3.65156e-05	0.00133808	0.0550359	2.59191e-08	6.6347e-07	1.76906e-05	0.00121034	1.97923e-06	0.000486552	0.0551194
					(500,974)	8.07366e-14	0.000115578	8.94201e-06	2.48425e-05	0.00215524	3.2381e-08	2.70525e-06	1.45541e-05	0.00132752	4.37676e-06	0.000547009	0.0414572
					(750,974)	4.86631e-14	6.07682e-07	1.98861e-06	3.23653e-05	0.00258378	3.15179e-10	7.81923e-08	4.92743e-06	0.0001855	1.75135e-07	0.000100299	0.005638
				MN15	UltraFine	1.46749e-09	0.00219751	0.00214246	0.0148338	0.177132	1.33152e-06	0.000181635	0.00248418	0.0526865	8.58446e-06	0.00169998	0.121515
					(99,590)	1.48552e-09	0.00204806	0.00217283	0.0146595	0.176621	1.32852e-06	0.000174572	0.00253417	0.0540304	2.97193e-06	0.0010387	0.0510407
					SuperFineGrid	9.62292e-12	0.000166455	0.000130172	0.00220214	0.0400588	5.88869e-08	4.64889e-06	8.44462e-05	0.0044321	2.06271e-06	0.000851783	0.125616
					(250,974)	8.75361e-14	2.72499e-06	4.98392e-06	0.000204318	0.00644646	8.58515e-09	8.08927e-07	3.38143e-05	0.00202502	1.3079e-06	0.000415321	0.0629313
					(500,974)	6.25385e-14	1.66468e-06	4.54177e-06	0.000107765	0.00381408	4.3463e-09	5.8272e-07	1.59567e-05	0.0012896	3.14384e-07	0.000179037	0.0268146
					(750,974)	5.50597e-14	1.63134e-06	4.44047e-06	0.000109059	0.00383558	2.03585e-09	5.30768e-07	3.22613e-05	0.00153647	5.44676e-07	0.000337209	0.0420832
				MN15L	UltraFine	4.46915e-10	0.00624673	0.00823504	0.0883419	1.0553	6.94323e-06	0.00122761	0.0132364	0.263204	9.62852e-06	0.00564927	0.18613
					(99,590)	3.36738e-10	0.00645491	0.00842877	0.0887014	1.05897	7.06143e-06	0.00122006	0.0129876	0.250706	1.23583e-05	0.00464136	0.220966
					SuperFineGrid	4.01465e-11	6.74031e-05	8.92496e-05	0.00169815	0.126089	1.6704e-07	2.6192e-05	0.000737223	0.0159932	1.89192e-06	0.000523078	0.0275424
					(250,974)	3.42654e-13	1.18363e-05	2.84768e-05	0.00115397	0.0558316	5.3942e-08	8.60907e-06	3.0557e-05	0.000696684	2.20704e-05	0.00082523	0.0849396
					(500,974)	1.62117e-13	7.39574e-06	2.44973e-05	0.000952683	0.053515	5.86809e-08	8.47257e-07	7.59211e-06	0.000664504	1.58411e-06	0.000394975	0.0113846
					(750,974)	1.64292e-13	7.12346e-06	2.44815e-05	0.000950433	0.0534169	3.42382e-10	1.13713e-07	7.41234e-06	0.000627848	5.79543e-08	0.000114122	0.00536887

## Sheet: OC-HF
						RRMSE
						dmE/dmΧ1,z					dmμz/dmΧ1,z				dmɑzz/dmΧ1,z
						0	1	2	3	4	0	1	2	3	0	1	2
				BLYP	UltraFine	2.93578e-10	0.000380587	0.000304352	0.00682833	0.0479272	2.06074e-07	1.77979e-05	0.000725583	0.116835	5.93022e-07	0.000222562	0.0221901
					(99,590)	2.53369e-10	0.000364186	0.000310984	0.00685381	0.0481109	2.76676e-07	1.9549e-05	0.000741382	0.11797	6.0949e-07	0.000234768	0.0221352
					SuperFineGrid	8.53827e-12	3.75048e-05	4.77482e-05	0.00107645	0.0148169	1.47653e-08	2.40099e-06	0.000151721	0.0302882	5.28163e-08	3.2271e-05	0.00472634
					(250,974)	6.26833e-13	5.98048e-06	3.63666e-06	0.000125033	0.00330315	8.32025e-10	1.39732e-07	1.68404e-05	0.00466266	3.59462e-09	2.84827e-06	0.000394081
					(500,974)	3.30513e-14	6.07761e-06	4.30343e-07	5.41134e-06	0.000171548	7.1018e-10	1.37033e-08	8.59086e-06	0.00133123	1.3774e-10	3.32974e-08	2.7682e-06
					(750,974)	6.28231e-14	6.11877e-06	3.89728e-07	7.46171e-06	0.000166296	7.03266e-10	9.05023e-09	8.31693e-06	0.000991312	1.09101e-10	1.00488e-08	1.59097e-06
				B1LYP	UltraFine	8.33581e-11	0.000179507	0.00029425	0.00406512	0.0479031	1.11858e-07	9.09598e-06	0.000461359	0.0152821	6.89798e-07	0.000412243	0.0242568
					(99,590)	4.6706e-11	0.000185542	0.000297535	0.00407457	0.0479877	1.34441e-07	9.47417e-06	0.000489424	0.0155358	6.5774e-07	0.00042038	0.02409
					SuperFineGrid	6.91468e-12	2.16771e-05	2.90773e-05	0.000637714	0.00935152	1.85779e-08	1.55408e-06	0.000102267	0.00621864	7.90556e-08	8.49558e-05	0.00500999
					(250,974)	2.26498e-13	1.14935e-06	1.36124e-06	4.51771e-05	0.00109077	9.82991e-10	1.37772e-07	1.55257e-05	0.00140724	4.28718e-09	5.44919e-06	0.000564768
					(500,974)	2.45436e-14	1.98055e-07	3.26403e-07	1.76215e-05	0.000290548	9.64737e-11	1.8186e-09	2.97534e-07	8.18031e-05	1.20864e-10	8.37997e-07	4.64279e-05
					(750,974)	3.20781e-14	1.83062e-07	7.6618e-07	2.55589e-05	0.000476897	3.93997e-11	1.78923e-09	3.60322e-07	7.93146e-05	2.96917e-11	8.5398e-07	4.63722e-05
				B3LYP	UltraFine	1.11397e-10	0.000221665	0.000232064	0.00493665	0.0390544	9.0172e-08	9.32062e-06	0.000324929	0.0247607	6.191e-07	0.000320591	0.0243116
					(99,590)	7.58298e-11	0.000233124	0.000238598	0.00494908	0.0391631	1.68789e-07	1.03923e-05	0.000346826	0.0250942	5.99928e-07	0.000337255	0.024219
					SuperFineGrid	5.56325e-12	2.20992e-05	3.35247e-05	0.000656132	0.00957946	1.47801e-08	1.5346e-06	6.44618e-05	0.00801336	5.01822e-08	5.89423e-05	0.00533419
					(250,974)	2.20619e-13	1.08823e-06	1.57251e-05	8.53874e-05	0.00161284	5.54369e-10	1.26998e-07	9.50111e-06	0.00178762	4.1011e-09	3.96508e-06	0.000552049
					(500,974)	1.11123e-13	2.26109e-07	1.48186e-05	5.11144e-05	0.000255265	1.03751e-10	4.35768e-09	3.97226e-07	0.00018348	4.77705e-10	7.94009e-07	6.42035e-05
					(750,974)	9.60275e-14	1.46628e-07	6.13435e-08	7.42581e-06	0.000261066	4.84377e-11	1.51448e-09	4.32545e-07	0.00018777	4.11225e-10	8.03336e-07	6.39312e-05
				BhandH	UltraFine	7.10614e-11	5.38996e-05	4.71645e-05	0.00144489	0.0130375	1.88491e-08	7.2683e-07	2.09406e-05	0.000684216	7.12878e-08	4.34733e-06	0.000105728
					(99,590)	1.08131e-10	7.72767e-05	4.57331e-05	0.00141627	0.0130327	1.60678e-08	1.18368e-06	2.39227e-05	0.000674922	7.08895e-10	1.01386e-06	5.25687e-05
					SuperFineGrid	6.15339e-12	1.17131e-05	4.74874e-06	0.000174554	0.00284362	1.69453e-09	5.35318e-08	2.05291e-06	0.000193704	2.94907e-09	3.7022e-07	9.90882e-06
					(250,974)	1.21987e-13	1.68619e-07	4.87104e-07	1.91575e-05	0.00199871	8.4743e-11	8.34092e-09	1.12863e-06	0.000157703	3.27989e-11	2.7521e-08	6.19882e-07
					(500,974)	6.99141e-14	1.11201e-07	3.86096e-07	3.0781e-05	0.00198997	8.42041e-11	8.27613e-09	1.12645e-06	0.000156848	3.29655e-11	2.74212e-08	5.92982e-07
					(750,974)	5.29907e-14	5.22152e-08	2.92866e-07	1.5248e-05	0.00201989	8.42123e-11	8.29667e-09	1.12948e-06	0.00015719	3.27934e-11	2.73973e-08	5.93359e-07
				BhandHLYP	UltraFine	1.16027e-10	0.000147776	0.000194149	0.00250748	0.0341305	2.2151e-07	7.59136e-06	0.000362966	0.0118184	3.75271e-07	0.000357213	0.0128781
					(99,590)	1.54791e-10	0.000142832	0.000195002	0.00251589	0.0341216	1.40513e-07	6.86497e-06	0.000367988	0.0117633	3.64947e-07	0.000361929	0.0128077
					SuperFineGrid	5.27223e-12	1.11675e-05	1.39454e-05	0.000384572	0.00685394	1.52739e-08	1.86192e-06	9.04312e-05	0.00484395	5.87183e-08	6.71452e-05	0.00257444
					(250,974)	1.03794e-13	2.92442e-07	7.99472e-07	2.62275e-05	0.000920508	6.34241e-10	1.25208e-07	9.07611e-06	0.000818734	3.55782e-09	6.60496e-06	0.00039676
					(500,974)	3.96429e-14	3.39454e-07	8.55533e-07	1.97084e-05	0.000527188	2.87261e-11	1.64362e-09	2.4208e-07	9.08538e-05	5.52182e-11	1.63751e-07	4.35349e-05
					(750,974)	2.21544e-14	1.55214e-07	3.77903e-07	8.06137e-06	0.000293037	2.93566e-11	9.9146e-10	1.98747e-07	8.8119e-05	1.71122e-11	1.09514e-07	4.09731e-05
				LC-BLYP	UltraFine	6.87678e-11	0.000186338	0.000188352	0.00289466	0.0250249	4.11754e-07	8.64907e-06	0.000499894	0.0362408	1.49324e-06	0.000107061	0.0037203
					(99,590)	3.85855e-11	0.000189328	0.000181555	0.00290778	0.0250171	4.69566e-07	6.93725e-06	0.00032121	0.0259548	1.536e-06	0.000112702	0.00231494
					SuperFineGrid	8.2213e-12	1.95195e-05	1.66151e-05	0.000357372	0.00486561	1.0928e-07	2.27531e-06	8.63368e-05	0.0073525	1.03624e-07	1.99182e-05	0.00135632
					(250,974)	7.62781e-13	6.38149e-06	1.45169e-06	2.86576e-05	0.001009	3.24239e-08	1.79575e-06	6.92051e-05	0.00600976	8.98418e-08	1.97217e-05	0.000203596
					(500,974)	5.65744e-14	6.76838e-06	6.97086e-07	2.48807e-05	0.00073827	9.97023e-08	2.01312e-06	0.000167048	0.0173345	2.30995e-07	8.98182e-06	0.000540221
					(750,974)	4.87569e-14	6.71606e-06	5.66542e-07	3.79345e-05	0.000624146	1.30072e-08	1.69778e-06	0.000123625	0.00994365	3.39178e-08	3.73191e-05	0.00310728
				CAM-B3LYP	UltraFine	7.37472e-11	0.000206577	0.000197861	0.00364848	0.0326561	5.9794e-08	6.00497e-06	0.000237053	0.0183123	2.08511e-07	0.000194555	0.00605337
					(99,590)	4.50859e-11	0.000222317	0.000199833	0.00367005	0.0327938	1.18232e-07	5.65532e-06	0.000109549	0.0156638	2.49667e-07	0.000218923	0.00588575
					SuperFineGrid	5.15892e-12	2.42485e-05	1.93006e-05	0.000521256	0.00731274	4.06393e-08	7.72618e-07	6.97669e-05	0.0130931	3.24628e-08	2.84974e-05	0.00262987
					(250,974)	4.12645e-13	5.93066e-06	7.97837e-07	1.80098e-05	0.000561521	1.75643e-08	4.35523e-07	4.25706e-05	0.00325847	4.09324e-08	1.39912e-05	0.000658899
					(500,974)	4.2292e-14	4.86601e-06	4.60381e-07	6.01843e-05	0.00030553	1.8421e-08	7.12532e-07	3.33586e-05	0.00234061	6.10967e-08	1.25749e-05	0.000473539
					(750,974)	2.50413e-14	5.56605e-06	5.74126e-07	2.66853e-05	0.000821447	4.86501e-09	3.60119e-07	3.57433e-05	0.00143332	8.14332e-09	7.32033e-06	0.000365016
				PBE	UltraFine	2.64844e-10	0.000424681	0.000355154	0.00577092	0.0433287	4.8637e-08	4.0594e-06	0.000197485	0.00871118	1.19891e-07	6.29825e-05	0.00147125
					(99,590)	2.69156e-10	0.000407973	0.00035875	0.00577972	0.043317	4.2572e-08	3.87359e-06	0.000195479	0.00863717	1.0898e-07	6.32916e-05	0.00142877
					SuperFineGrid	7.80848e-12	3.95465e-05	5.14679e-05	0.0015597	0.0185066	4.42179e-09	2.60432e-07	1.83867e-05	0.00194098	8.92695e-09	3.5291e-05	5.6373e-05
					(250,974)	8.94494e-13	8.45176e-07	1.03831e-06	0.000110098	0.000414215	1.44946e-10	8.56751e-08	5.72479e-06	0.00102198	2.8065e-10	4.47252e-09	6.26002e-07
					(500,974)	1.52093e-12	9.78433e-07	8.3063e-07	2.64711e-05	0.000658458	1.23537e-10	8.04618e-08	1.48042e-06	0.000217423	2.7323e-11	1.54919e-08	3.02045e-07
					(750,974)	1.529e-12	1.7233e-07	2.42396e-07	2.04048e-05	0.000217687	1.24066e-10	8.05041e-08	1.47927e-06	0.000217271	3.57689e-11	1.55406e-08	3.01094e-07
				PBE0	UltraFine	1.65106e-10	0.000310721	0.000197361	0.00248181	0.0244314	1.00998e-07	8.52187e-06	0.000211954	0.0187961	2.96139e-07	0.000100651	0.00479278
					(99,590)	1.68157e-10	0.000343164	0.000198793	0.00250476	0.0243993	1.00591e-07	8.29031e-06	0.000211207	0.0187418	2.94938e-07	9.81641e-05	0.00475912
					SuperFineGrid	9.58292e-12	3.41578e-05	3.86179e-05	0.000995347	0.0128847	3.93113e-09	1.92453e-07	1.30761e-05	0.00154232	1.16063e-08	4.20516e-06	0.00026955
					(250,974)	2.01482e-13	7.19343e-06	4.8456e-07	6.23681e-05	0.000168301	5.70813e-11	6.18944e-09	9.23529e-06	0.000106615	6.08137e-10	1.90764e-07	8.49196e-06
					(500,974)	3.52842e-14	7.12733e-06	5.45187e-07	1.61414e-05	0.000420224	6.31577e-11	4.44778e-09	9.34648e-06	0.000111311	8.84506e-10	1.29045e-07	0.00012937
					(750,974)	3.475e-14	7.16257e-06	4.31873e-07	2.59374e-05	0.000691985	6.2349e-11	4.38833e-09	9.3467e-06	0.000109663	6.28296e-10	1.4028e-07	1.79524e-06
				LC-wPBE	UltraFine	1.91302e-09	0.00841137	0.0162677	0.633281	8.09859	5.76131e-07	2.15129e-05	0.000743737	0.0373197	1.29859e-06	0.000335762	0.00833398
					(99,590)	1.98934e-09	0.00307448	0.00246144	0.0531436	1.26947	4.10441e-07	1.87052e-05	0.000705597	0.0302083	1.20764e-06	0.00029469	0.00653979
					SuperFineGrid	3.62441e-09	0.00342006	0.00241518	0.0468153	1.44294	1.87438e-07	2.5848e-06	8.3262e-05	0.00906619	1.58838e-07	7.323e-05	0.00459303
					(250,974)	6.86923e-10	0.00286427	0.00162913	0.0794222	3.02634	3.28902e-08	9.07859e-07	8.14883e-05	0.00812562	8.83016e-08	1.42687e-05	0.000442761
					(500,974)	7.8725e-10	0.00162293	0.00446233	0.185892	4.04194	6.14876e-08	1.82948e-06	6.4099e-05	0.00573001	1.53991e-07	1.54496e-05	0.000863064
					(750,974)	1.00425e-10	0.000957191	0.00306638	0.0597398	1.73596	7.64606e-09	3.69723e-07	1.8674e-05	0.00246966	1.68676e-08	1.27231e-05	0.000653614
				LC-wHPBE	UltraFine	3.41325e-10	0.000312413	0.000175736	0.00253367	0.0198749	3.19164e-07	1.70194e-05	0.000607849	0.0230785	1.00871e-06	0.000300162	0.0067901
					(99,590)	3.69985e-10	0.000341384	0.00017348	0.00254295	0.0198734	2.10917e-07	1.6423e-05	0.000611627	0.0230604	9.94247e-07	0.000299786	0.00675903
					SuperFineGrid	3.29478e-11	5.56242e-05	6.73313e-05	0.00138721	0.0198907	8.90636e-09	6.14959e-07	2.10012e-05	0.00155529	1.79176e-08	1.48103e-05	0.000293026
					(250,974)	6.77256e-13	8.68214e-06	7.8447e-06	0.000297004	0.00686726	1.04051e-09	7.12808e-08	6.53987e-06	0.00097205	3.04893e-10	2.1659e-07	2.35053e-05
					(500,974)	1.55844e-14	7.55011e-06	2.85798e-08	2.01427e-06	6.4374e-05	1.76541e-10	4.53363e-08	4.94005e-06	0.000752953	3.01727e-11	9.71724e-09	1.89944e-06
					(750,974)	1.58011e-14	7.54478e-06	2.90826e-08	2.0171e-06	6.28395e-05	1.76612e-10	4.52845e-08	4.93622e-06	0.000753495	6.50134e-12	1.04757e-08	1.98989e-06
				B97	SG3	5.62164e-09	0.00940613	0.0132455	0.272989	3.64763	1.54291e-05	0.00185854	0.110416	18.3274	8.5405e-05	0.0645624	6.3332
					(99,590)	1.70025e-09	0.0148171	0.0209778	0.409532	4.64538	2.75867e-05	0.00285164	0.182442	20.4119	0.000114026	0.0927923	7.52746
					(250,974)	2.09281e-11	0.000334901	0.000709045	0.0225282	0.381716	5.95437e-07	0.000105978	0.0109785	1.72296	2.89697e-06	0.00333587	0.416756
					(500,974)	1.21876e-13	1.70234e-06	7.74449e-06	0.00038804	0.0148163	3.00409e-09	5.49511e-07	0.000143134	0.0353151	1.77025e-08	8.78453e-05	0.00937788
					(750,974)	1.1907e-13	4.18932e-07	9.72842e-07	3.15326e-05	0.000559464	6.41227e-11	3.46152e-09	1.50822e-07	7.45203e-05	1.31772e-10	2.9382e-07	0.000134004
				B97-D	SG3	5.62448e-09	0.0048992	0.00778904	0.116829	1.71157	4.51126e-05	0.00152285	0.11352	23.052	5.30586e-05	0.0302508	13.49
					(99,590)	9.02449e-10	0.0100411	0.0153964	0.214603	2.49709	2.11977e-05	0.00233058	0.152889	22.625	6.84521e-05	0.0498008	16.1859
					(250,974)	1.51651e-11	0.000304319	0.000666196	0.0144645	0.256586	3.95722e-07	7.5144e-05	0.00830616	2.23047	1.80445e-06	0.00209494	1.07879
					(500,974)	2.67472e-12	2.21402e-05	7.43143e-06	0.000378792	0.0167393	1.87089e-09	4.62654e-07	0.000137045	0.0480934	2.56991e-08	3.20534e-05	0.0267892
					(750,974)	2.65381e-12	1.96893e-05	1.89273e-06	0.000454815	0.0156069	7.03864e-11	2.10249e-09	4.08342e-07	9.50446e-05	3.58432e-10	1.05239e-07	0.000198549
				wB97	UltraFine	1.43899e-09	0.00346305	0.00617297	0.104956	2.22323	1.67754e-05	0.00133822	0.0645475	3.36458	2.70693e-05	0.0373314	3.90634
					(99,590)	1.52207e-09	0.00346831	0.00616893	0.104928	2.22334	1.72766e-05	0.00133784	0.0644976	3.3558	2.70447e-05	0.0373092	3.90378
					SuperFineGrid	7.63294e-10	0.0019119	0.00528123	0.193866	4.49711	9.46672e-06	0.00165744	0.111807	7.79393	4.77539e-05	0.0616641	8.30735
					(250,974)	2.12631e-11	0.000206445	0.000517536	0.0234015	0.658246	5.4458e-07	9.21923e-05	0.00866823	0.835435	3.63423e-06	0.0062109	1.1686
					(500,974)	2.60825e-13	5.03865e-06	2.23606e-05	0.00191671	0.0749473	1.27687e-08	4.18331e-06	0.000695805	0.0781374	1.32591e-07	0.000360622	0.0873366
					(750,974)	5.57001e-14	3.59692e-07	1.34561e-06	3.79045e-05	0.00133049	9.17548e-10	3.51236e-08	6.88992e-06	0.000738376	4.14246e-09	9.81441e-06	0.0028378
				wB97X	UltraFine	1.78581e-09	0.00848169	0.0122033	0.336643	5.12508	2.64736e-05	0.00252914	0.149216	8.77818	7.75541e-05	0.0887671	6.96455
					(99,590)	1.84545e-09	0.0084853	0.0121981	0.336621	5.1249	2.6667e-05	0.00253014	0.149264	8.78608	7.75897e-05	0.0888005	6.9685
					SuperFineGrid	7.47502e-10	0.00329695	0.00856054	0.306139	6.57168	1.37316e-05	0.00247256	0.183388	14.5341	7.43847e-05	0.102086	10.4454
					(250,974)	4.73984e-11	0.000470666	0.00117768	0.0467493	1.1464	1.12523e-06	0.000174632	0.0170338	1.38373	6.80351e-06	0.0108155	1.47525
					(500,974)	3.32132e-13	6.5537e-06	2.92739e-05	0.00226542	0.0818065	1.73893e-08	5.86598e-06	0.00100688	0.130355	1.9088e-07	0.000486408	0.0943577
					(750,974)	3.48434e-14	2.24529e-07	8.03338e-07	2.42744e-05	0.000687546	8.94844e-10	6.86302e-08	6.96897e-06	0.000579011	3.75342e-09	1.08178e-05	0.00259531
				wB97XD	UltraFine	1.9176e-09	0.0151072	0.0232518	0.545812	9.13266	4.7986e-05	0.00514524	0.287992	20.4654	0.000131371	0.151109	11.6331
					(99,590)	2.0036e-09	0.0150929	0.0232397	0.545804	9.13286	4.7564e-05	0.00514442	0.287994	20.467	0.000131395	0.151108	11.6333
					SuperFineGrid	8.48763e-10	0.00739524	0.0190662	0.579013	11.3047	2.78628e-05	0.0048349	0.398981	32.5103	0.000130255	0.195813	16.3615
					(250,974)	8.59456e-11	0.000984032	0.00262335	0.0882493	2.21224	1.93968e-06	0.000437408	0.0316399	4.20896	1.25765e-05	0.0219623	2.76965
					(500,974)	7.23427e-13	1.72915e-05	8.21024e-05	0.00497526	0.183778	3.59428e-08	1.3393e-05	0.00234452	0.359149	4.10216e-07	0.00105866	0.184302
					(750,974)	1.24676e-13	1.0822e-07	6.53094e-08	5.84301e-06	0.000241629	3.74302e-10	1.20289e-07	2.73598e-05	0.0046045	2.88086e-09	1.00453e-05	0.00304222
				WB97X-D3	SG3	2.22887e-09	0.00922879	0.0172221	0.436992	7.3338	5.68632e-05	0.00462054	0.272125	16.8129	0.000118335	0.132901	8.86862
					(99,590)	1.30044e-09	0.0111606	0.0142366	0.409478	6.49205	3.24641e-05	0.00295749	0.188453	11.9514	8.5373e-05	0.105744	7.55858
					(250,974)	6.54736e-11	0.000658027	0.00168486	0.0604389	1.47199	1.38842e-06	0.000267756	0.023268	2.17112	8.75657e-06	0.014779	1.60012
					(500,974)	4.66918e-13	9.05737e-06	4.9369e-05	0.00293934	0.133305	2.38707e-08	9.55586e-06	0.00136688	0.244013	2.57978e-07	0.000684554	0.126143
					(750,974)	6.20755e-14	2.1419e-07	1.20852e-06	2.11422e-05	0.00073827	1.05729e-10	5.11213e-08	1.08534e-05	0.00311802	1.26796e-09	5.4074e-06	0.00193308
				B97M-V	SG3	8.38228e-08	0.0158572	0.00103772	0.0273346	0.502633	4.32346e-05	0.000641233	0.0220021	1.48902	NA	NA	NA
					(99,590)	2.78861e-10	0.000671958	0.000953505	0.0140249	0.172005	3.89432e-06	0.00035038	0.0228898	1.16317	NA	NA	NA
					(250,974)	4.31675e-12	5.03643e-05	0.000132119	0.00447781	0.125545	9.4898e-08	1.92274e-05	0.00156257	0.134246	NA	NA	NA
					(500,974)	9.55189e-14	5.87651e-07	1.28923e-06	5.49132e-05	0.00234074	5.53229e-10	2.0193e-07	3.73848e-05	0.0054226	NA	NA	NA
					(750,974)	9.41369e-14	5.86775e-07	1.31498e-06	5.51953e-05	0.00233422	7.89049e-11	1.91869e-08	1.1786e-06	0.000104181	NA	NA	NA
				WB97M-V	SG3	8.60309e-09	0.00282578	0.00104207	0.0149953	0.21499	1.77938e-05	0.000404553	0.0168564	0.743054	NA	NA	NA
					(99,590)	6.59455e-10	0.000474989	0.000852438	0.016284	0.228738	3.72301e-06	0.000365608	0.0116345	0.375838	NA	NA	NA
					(250,974)	3.05578e-12	4.12483e-05	0.000100757	0.00340325	0.0839935	7.09121e-08	1.24057e-05	0.00106286	0.0714597	NA	NA	NA
					(500,974)	8.06349e-14	3.88374e-07	2.44883e-06	6.01148e-05	0.00160016	5.91171e-10	2.55253e-07	2.86535e-05	0.0048211	NA	NA	NA
					(750,974)	7.41163e-14	3.7529e-07	2.48937e-06	5.98612e-05	0.00151266	1.34265e-10	7.24714e-09	1.18575e-06	8.68567e-05	NA	NA	NA
				WB97X-V	SG3	1.20787e-09	0.00163975	0.000633371	0.0143664	0.167845	3.35819e-06	5.07238e-05	0.00348581	0.296346	NA	NA	NA
					(99,590)	3.40381e-10	0.00158449	0.00195163	0.0271371	0.356009	1.2111e-06	0.000107639	0.00729148	0.56502	NA	NA	NA
					(250,974)	7.94755e-13	1.13197e-05	2.24049e-05	0.000845156	0.0139208	2.75655e-08	3.95632e-06	0.000400074	0.0306197	NA	NA	NA
					(500,974)	8.14364e-14	6.51282e-07	1.07396e-06	4.7783e-05	0.00161777	2.05004e-10	1.93222e-08	9.14664e-07	0.000108518	NA	NA	NA
					(750,974)	8.19306e-14	6.55041e-07	1.05465e-06	4.79691e-05	0.00160865	1.66986e-10	1.93977e-08	7.72839e-07	7.73206e-05	NA	NA	NA
				TPSS	UltraFine	5.72774e-10	0.000640083	0.000959508	0.0145115	0.154419	6.21538e-07	3.25112e-05	0.00178146	0.344212	1.27017e-06	0.00026929	0.0312138
					(99,590)	6.18799e-10	0.000645256	0.00096084	0.0145326	0.154448	6.06761e-07	3.26561e-05	0.001786	0.344198	1.2847e-06	0.000270306	0.031288
					SuperFineGrid	1.72069e-11	6.03957e-05	0.000106238	0.00293933	0.0373582	1.8377e-08	2.24369e-06	0.000151987	0.0542881	6.39373e-08	5.12664e-05	0.00410824
					(250,974)	6.78697e-13	1.29308e-06	4.00025e-06	0.000166919	0.00385094	6.10035e-10	4.25404e-08	8.61383e-06	0.00449557	3.35523e-09	2.89816e-07	0.000161695
					(500,974)	1.42827e-14	8.61251e-09	2.89866e-08	2.04551e-06	6.46515e-05	1.59779e-10	2.79826e-09	5.6553e-07	0.000958512	1.31942e-10	1.83246e-06	0.000242821
					(750,974)	1.39405e-14	7.36266e-09	2.50475e-08	1.98805e-06	6.33568e-05	1.5921e-10	2.82656e-09	5.61096e-07	0.000958198	5.5477e-11	1.83376e-06	0.000243441
				RevTPSS	UltraFine	5.63662e-10	0.000577369	0.00104054	0.0172029	0.226029	5.16742e-07	3.37521e-05	0.00166637	0.219415	1.57286e-06	0.000343939	0.0230842
					(99,590)	6.05483e-10	0.000577162	0.0010412	0.0172164	0.226128	5.1431e-07	3.37756e-05	0.0016671	0.219424	1.57094e-06	0.000345974	0.0231321
					SuperFineGrid	1.35355e-11	6.01655e-05	0.000109157	0.00260048	0.0462496	2.39571e-08	2.39827e-06	0.000158891	0.0302775	4.43891e-08	4.47908e-05	0.00454697
					(250,974)	7.9006e-13	1.08547e-06	3.36797e-06	0.000150745	0.00363106	4.87304e-10	6.70113e-08	5.57019e-06	0.00190007	3.97447e-09	1.95159e-06	0.000135439
					(500,974)	1.60643e-13	1.88261e-08	1.52606e-08	7.57132e-05	0.000112328	1.33714e-10	3.30325e-09	7.58565e-07	3.80579e-05	5.66187e-11	9.03784e-07	0.00021771
					(750,974)	1.61344e-13	1.9555e-08	1.10818e-08	6.16597e-07	2.16085e-05	1.33742e-10	3.51602e-09	8.27325e-07	4.16574e-05	3.89239e-11	9.03984e-07	0.000218286
				TPSSh	UltraFine	2.23499e-10	0.000602796	0.000892524	0.0125885	0.150409	5.15801e-07	2.14308e-05	0.00148279	0.128724	1.56758e-06	0.000497375	0.0558716
					(99,590)	2.6251e-10	0.000614996	0.000893072	0.0126041	0.150502	5.1667e-07	2.1821e-05	0.00148509	0.128707	1.57527e-06	0.000500013	0.0560822
					SuperFineGrid	9.9938e-12	5.30825e-05	9.71433e-05	0.00230181	0.037112	1.6581e-08	2.23123e-06	0.000140225	0.0220021	8.0976e-08	7.29996e-05	0.00945082
					(250,974)	5.70892e-13	1.36319e-06	4.07622e-06	0.000172755	0.00394048	1.11157e-09	9.68539e-08	6.57166e-06	0.00248651	2.43713e-09	2.85034e-07	9.59426e-05
					(500,974)	1.72886e-13	6.97476e-09	1.69986e-08	1.55897e-06	5.98258e-05	1.14316e-10	1.33601e-08	5.94516e-07	0.000340236	8.26117e-11	6.7243e-08	0.000699303
					(750,974)	1.72379e-13	3.85571e-09	1.792e-08	1.61494e-06	6.03927e-05	1.10261e-10	2.51141e-08	3.37078e-06	0.00126392	3.66499e-11	2.92871e-08	0.00069932
				HSE06	UltraFine	3.46064e-10	0.000197725	0.000170501	0.00247036	0.0202981	7.71966e-07	3.49158e-05	0.00112275	0.050257	1.12928e-06	0.000566208	0.02637
					(99,590)	3.33775e-10	0.000242199	0.000172675	0.00248617	0.0202112	6.89211e-07	3.32818e-05	0.00112168	0.0501775	1.12036e-06	0.000561534	0.0263476
					SuperFineGrid	3.03631e-11	4.24723e-05	4.97657e-05	0.00133005	0.017217	4.43417e-08	2.20771e-06	9.94736e-05	0.00500054	1.31292e-07	5.26532e-05	0.00361138
					(250,974)	4.36122e-13	8.79916e-06	6.07508e-06	0.000262061	0.00645963	6.2565e-10	4.95917e-08	3.54507e-06	0.0007019	2.66663e-09	1.56666e-06	0.000179305
					(500,974)	3.69488e-14	7.03176e-06	3.32037e-07	1.82259e-05	0.000458179	1.34308e-10	2.786e-08	3.69978e-06	0.00081781	3.05311e-10	6.08666e-07	2.99696e-05
					(750,974)	3.67214e-14	7.76166e-06	8.44718e-07	2.44978e-05	0.000672857	1.33941e-10	2.78665e-08	3.67579e-06	0.000813123	1.98678e-10	6.06137e-07	2.61093e-05
				HSE03	UltraFine	1.75446e-09	0.00230887	0.00504754	0.172032	1.75778	9.16678e-07	3.55199e-05	0.00130768	0.126415	1.11653e-06	0.000567905	0.0298442
					(99,590)	1.66447e-09	0.00205342	0.0037312	0.0841866	2.2222	7.81093e-07	3.32977e-05	0.00134497	0.149579	1.08439e-06	0.00055536	0.0288017
					SuperFineGrid	3.36753e-09	0.0025405	0.00163825	0.0326559	0.923697	4.9849e-08	2.59493e-06	0.000222918	0.0244441	1.31924e-07	7.2737e-05	0.00366494
					(250,974)	6.87049e-10	0.00162606	0.0014834	0.0377017	0.728511	5.12811e-08	3.47561e-06	0.000287022	0.0533889	1.72782e-08	6.19547e-06	0.000693794
					(500,974)	4.92345e-10	0.000981495	0.00212136	0.0594563	0.616017	4.18867e-08	5.75959e-06	0.000665277	0.127599	1.67108e-08	7.54648e-06	0.00113172
					(750,974)	1.7981e-10	0.001065	0.00383256	0.176036	5.39513	3.99322e-08	7.86396e-06	0.000961394	0.177735	8.20217e-09	5.57908e-06	0.000629928
				B2PLYP	UltraFine	9.79055e-11	0.000153502	0.000147251	0.00275125	0.0275306	7.95213e-08	5.75617e-06	0.000270239	0.0129165	4.42205e-07	0.000279101	0.0168756
					(99,590)	6.6111e-11	0.000154329	0.000149597	0.00275801	0.0276028	1.03969e-07	6.06847e-06	0.000281477	0.0130261	4.31573e-07	0.000292551	0.0168213
					SuperFineGrid	3.22898e-12	1.11565e-05	1.77417e-05	0.000416696	0.0065831	1.38498e-08	1.29938e-06	7.78143e-05	0.00532098	1.38853e-07	6.55918e-05	0.00329939
					(250,974)	1.30491e-13	4.95386e-07	1.20878e-06	5.09693e-05	0.00114838	6.20474e-10	1.18504e-07	1.2431e-05	0.000990275	5.14757e-08	1.00622e-05	0.000819099
					(500,974)	4.36221e-14	3.17388e-07	9.51182e-07	2.10692e-05	0.000534169	6.80628e-10	1.5486e-08	3.17454e-06	0.000313953	1.2303e-07	1.19028e-05	0.000842204
					(750,974)	3.25346e-14	2.84778e-07	9.50865e-07	1.65141e-05	0.000576917	9.39256e-11	1.67548e-08	3.32542e-06	0.000360522	1.61075e-08	1.23241e-05	0.000886711
				mPW2PLYP	UltraFine	3.9487e-11	0.00016571	0.000266951	0.00771629	0.165615	1.79277e-07	3.6751e-05	0.00397856	0.456141	1.39208e-06	0.00209632	0.2504
					(99,590)	2.38594e-11	0.00016997	0.000269005	0.00772464	0.16572	1.72095e-07	3.66828e-05	0.00397605	0.456176	1.40807e-06	0.00210403	0.250413
					SuperFineGrid	8.28893e-12	8.29601e-05	0.000215501	0.00620417	0.132935	2.35051e-07	4.73488e-05	0.00351504	0.342493	1.50022e-06	0.00181036	0.188666
					(250,974)	1.49521e-12	1.17024e-05	4.78582e-05	0.00256625	0.0867035	3.23176e-08	1.03412e-05	0.00127353	0.198087	3.64718e-07	0.000766305	0.127384
					(500,974)	4.49684e-14	7.38343e-07	3.05065e-06	0.000192778	0.00738013	1.96216e-09	6.67426e-07	0.0001112	0.0186682	2.23433e-08	5.48333e-05	0.00887065
					(750,974)	2.89827e-14	3.55379e-07	9.10306e-07	3.65327e-05	0.000788077	9.86735e-11	3.58536e-09	1.59927e-06	0.000228909	3.33669e-09	2.66809e-06	0.000177358
				PBE0DH	UltraFine	2.42257e-10	0.000228992	0.000100502	0.00158875	0.00894727	1.07478e-07	7.18134e-06	0.000270662	0.00973441	6.08885e-07	0.000224729	0.00689285
					(99,590)	2.44293e-10	0.000247038	0.000102593	0.00159748	0.00901732	1.09008e-07	7.11219e-06	0.000271052	0.0098342	6.1098e-07	0.00021803	0.00457895
					SuperFineGrid	1.1633e-11	2.21536e-05	2.68306e-05	0.000592616	0.00935036	2.59748e-08	9.24711e-07	3.98175e-05	0.00433973	1.93207e-05	0.000946999	0.0708311
					(250,974)	1.13099e-13	7.05564e-06	1.10569e-06	4.58298e-05	0.00118905	8.84035e-09	5.4733e-08	5.48965e-06	0.00017549	1.9684e-07	0.000125389	0.00821031
					(500,974)	6.75778e-14	6.57529e-06	1.90174e-08	1.77386e-06	7.07435e-05	8.84829e-09	1.71338e-06	5.54475e-06	0.000364054	6.22261e-06	0.000856698	0.055533
					(750,974)	6.76838e-14	5.98871e-06	1.89794e-08	1.71508e-06	5.57003e-05	8.92043e-09	4.25143e-08	5.73042e-06	0.000279974	9.94156e-07	6.02364e-05	0.00701448
				PBEQIDH	UltraFine	1.53617e-10	0.000145177	4.99528e-05	0.000985768	0.0193515	7.17421e-08	5.53212e-06	0.000238802	0.00659312	3.75085e-07	0.000152724	0.00291415
					(99,590)	1.54254e-10	0.00015444	5.1988e-05	0.000994131	0.0195994	7.32425e-08	5.52206e-06	0.000239921	0.00659917	3.76432e-07	0.000153711	0.00288126
					SuperFineGrid	7.66488e-12	1.10422e-05	1.76723e-05	0.000614461	0.0187337	1.17448e-08	5.72802e-08	9.26845e-06	0.000323078	1.06009e-07	0.00010651	0.00326698
					(250,974)	1.11476e-13	3.80024e-07	8.38508e-07	3.49758e-05	0.000881418	8.83168e-09	1.68849e-08	2.34781e-06	0.000132419	1.04068e-07	9.72206e-05	0.00180859
					(500,974)	1.15807e-14	3.83417e-08	1.15473e-07	1.82403e-06	6.07894e-05	1.0062e-08	4.30711e-07	1.98697e-05	0.00329156	4.33093e-06	0.00124275	0.0917259
					(750,974)	1.1089e-14	3.78522e-08	5.41937e-08	1.57726e-06	6.547e-05	8.65427e-09	2.15012e-08	8.39026e-07	9.82783e-05	1.04378e-07	0.000113266	0.00788269
				SCAN	SG3	6.51053e-09	0.0263181	0.0438062	2.3094	88.7522	0.000193575	0.015348	1.67885	807.713	0.00129857	0.868254	234.366
					(99,590)	7.48748e-08	0.0778213	0.136841	4.36488	111.032	0.000376557	0.0354549	2.77583	1006.86	0.00239023	1.50595	258.967
					(250,974)	9.40343e-10	0.00505168	0.0176664	1.12991	46.1318	3.39945e-05	0.00505627	0.68419	367.664	0.00042049	0.401522	99.277
					(500,974)	3.5538e-11	0.000417599	0.00312323	0.394792	24.6332	1.60786e-06	0.0006818	0.220782	199.17	4.45536e-05	0.107951	52.1985
					(750,974)	4.66543e-12	0.000185092	0.00195269	0.295201	23.1216	4.75574e-07	0.000182314	0.0393852	28.1919	2.13464e-05	0.0350431	11.9193
				SCAN0	SG3	3.36912e-09	0.0221121	0.0343638	1.8449	77.5865	0.000130998	0.010906	1.15716	318.948	0.000753215	1.17336	188.914
					(99,590)	3.92672e-08	0.0668474	0.111365	3.07036	78.0455	0.000289999	0.0251377	2.23055	298.481	0.00209696	2.01214	177.705
					(250,974)	6.26603e-10	0.00348624	0.0145922	0.811841	32.1988	1.94133e-05	0.00362359	0.599757	149.99	0.000302576	0.588915	98.5632
					(500,974)	4.06321e-11	0.000286526	0.00213363	0.221254	14.0261	1.09662e-06	0.00047618	0.124015	57.6289	2.99985e-05	0.105575	32.8508
					(750,974)	3.80177e-12	0.000116334	0.00122568	0.157101	12.9757	2.28911e-07	9.62038e-05	0.0181801	10.7361	1.00812e-05	0.0225873	5.17918
				M06	UltraFine	1.46841e-09	0.00437321	0.00546286	0.1091	1.71955	2.06291e-05	0.00178585	0.0874824	4.93105	5.0373e-05	0.0494735	3.01054
					(99,590)	1.64353e-09	0.00443979	0.00553717	0.109149	1.71985	1.9916e-05	0.00178215	0.08756	4.93106	5.02889e-05	0.0494589	3.01034
					SuperFineGrid	1.18803e-10	0.00072397	0.00138832	0.0349833	0.730737	1.49176e-06	0.00019938	0.00893517	0.678939	8.34963e-06	0.00718147	0.45928
					(250,974)	6.12195e-12	5.67047e-05	0.000140506	0.00652561	0.176871	1.55109e-07	3.53358e-05	0.00250265	0.252145	1.33752e-06	0.000369	0.0360606
					(500,974)	2.71246e-14	1.02766e-07	1.15893e-06	2.06818e-05	0.0153918	1.47091e-09	1.52591e-07	6.34108e-06	0.000763131	1.55118e-07	4.28832e-05	0.00115601
					(750,974)	2.88522e-14	1.08315e-07	2.0084e-07	1.2466e-05	0.01502	8.84258e-11	1.91966e-07	4.93248e-07	6.9873e-05	1.01917e-08	1.1972e-05	0.00118231
				M06L	UltraFine	2.74393e-09	0.00674062	0.0113149	0.325188	3.23828	3.19848e-05	0.00237524	0.154145	26.2458	8.43936e-05	0.0660877	33.0637
					(99,590)	4.46678e-09	0.00661019	0.0113111	0.325049	3.23814	3.00451e-05	0.00236798	0.154109	26.2409	8.44609e-05	0.0660407	33.0544
					SuperFineGrid	5.22122e-10	0.00198773	0.00313621	0.0847093	1.06068	4.38011e-06	0.000369606	0.0192978	3.28443	1.61503e-05	0.0102015	5.83298
					(250,974)	1.51154e-11	0.000154412	0.000492736	0.0260687	0.64438	2.6946e-07	4.2373e-05	0.00500447	1.35374	2.12895e-06	0.0013582	1.10056
					(500,974)	7.99291e-14	1.23351e-05	1.04658e-06	2.28995e-05	0.00086471	3.96504e-09	5.41951e-08	9.08469e-07	0.268955	4.04829e-07	7.07147e-05	0.0288279
					(750,974)	5.25791e-14	1.24475e-05	5.88618e-07	3.71097e-05	0.000627806	1.62302e-10	3.61073e-09	1.29717e-06	0.269634	4.97047e-08	2.55361e-05	0.00607601
				M06HF	UltraFine	8.35474e-09	0.0226949	0.0347638	0.607689	44.2404	2.98659e-05	0.00412571	0.244643	4.15573	0.000156732	0.175034	4.91848
					(99,590)	8.19206e-09	0.0227487	0.0347843	0.607861	44.2402	2.9477e-05	0.00412972	0.244744	4.15586	0.000156727	0.175012	4.91851
					SuperFineGrid	4.13491e-10	0.00298075	0.00584635	0.112194	10.8088	4.93652e-06	0.000648916	0.0469344	0.861751	1.7089e-05	0.0128451	0.602998
					(250,974)	3.40973e-11	0.000578031	0.00177107	0.0749942	9.76161	4.59401e-07	7.96803e-05	0.00894895	0.19587	2.89329e-06	0.00534598	0.217502
					(500,974)	3.21029e-14	1.778e-07	1.394e-06	0.0146895	0.0065476	4.15502e-10	7.1983e-07	6.65219e-05	0.00397376	7.71331e-08	0.00032612	0.0084641
					(750,974)	6.10419e-14	1.58199e-07	6.68207e-07	0.0146958	0.0022374	1.04795e-10	3.75302e-09	1.23329e-06	5.12514e-05	1.01746e-09	1.44557e-06	1.33392e-05
				M062X	UltraFine	5.25162e-09	0.00738811	0.0103414	0.230155	10.2885	1.6574e-05	0.00215192	0.101509	2.72191	7.13358e-05	0.0715829	6.76174
					(99,590)	4.27508e-09	0.00778355	0.0103563	0.230334	10.2884	1.65922e-05	0.00215237	0.101544	2.72173	7.16073e-05	0.0716134	6.76044
					SuperFineGrid	2.12089e-10	0.00068616	0.00118941	0.0252164	1.61386	1.09956e-06	0.000151131	0.0118967	0.472458	1.06e-05	0.014104	1.83214
					(250,974)	1.86406e-11	0.000248109	0.000691249	0.0350552	2.4011	2.9823e-07	5.65723e-05	0.00396307	0.151271	1.72629e-06	0.00302222	0.381083
					(500,974)	2.63728e-14	1.68934e-07	5.49872e-07	2.79216e-05	0.00243772	1.59604e-09	9.18943e-08	5.14943e-05	0.000527923	3.562e-08	0.000846258	0.00900522
					(750,974)	1.6799e-14	1.07558e-07	3.86817e-07	2.76117e-05	0.00291079	4.56182e-11	3.58103e-09	4.89474e-07	2.70975e-05	3.49356e-08	0.000845493	0.00961571
				M11	UltraFine	3.92736e-09	0.00390696	0.00733266	0.206373	29.7385	1.92774e-06	0.000208327	0.00668691	0.139858	2.53356e-06	0.00162848	0.0342105
					(99,590)	3.94436e-09	0.00409712	0.00737871	0.206156	29.7346	1.72015e-06	0.000221644	0.00665291	0.13993	1.79503e-06	0.00161706	0.0337669
					SuperFineGrid	1.28409e-10	0.000873262	0.00171962	0.0668538	9.62961	2.05969e-07	3.23056e-05	0.00152544	0.0349374	3.99072e-07	0.000206282	0.0062253
					(250,974)	6.01237e-12	0.000105078	0.00032175	0.0223303	4.76971	4.56935e-08	4.76389e-06	0.000418506	0.0137942	1.50694e-08	2.21795e-05	0.00105116
					(500,974)	4.08962e-14	1.49795e-06	5.39153e-07	2.78272e-05	0.00684318	4.30458e-08	1.38299e-05	0.000114747	0.000356765	2.72077e-07	4.78051e-05	0.00188411
					(750,974)	2.70435e-14	4.5728e-08	3.06525e-07	3.48319e-05	0.00838487	4.36387e-08	1.97375e-08	1.52564e-06	7.40349e-05	2.37875e-09	5.3676e-07	2.95536e-05
				M11L	UltraFine	1.12223e-08	0.0129592	0.00769669	0.226675	4.80472	8.33087e-06	0.000527863	0.0210106	0.276375	8.65402e-06	0.0187952	0.251257
					(99,590)	1.18338e-08	0.0121054	0.00766879	0.226279	4.80332	7.48225e-06	0.000503362	0.0209706	0.274659	1.09895e-05	0.0188092	0.253055
					SuperFineGrid	1.73209e-10	0.000778296	0.00151431	0.0464386	1.15371	1.06759e-07	2.1994e-05	0.0015588	0.0330866	3.46199e-07	0.0015362	0.0433036
					(250,974)	1.78153e-11	0.000241761	0.000783572	0.0389543	1.50458	4.42049e-08	1.41446e-05	0.00160061	0.0536671	2.9518e-08	0.000171431	0.00991356
					(500,974)	7.44035e-14	1.18958e-07	4.91975e-07	3.64751e-05	0.0388316	4.74679e-09	5.43517e-06	0.000358981	0.00127343	2.25633e-08	2.47079e-05	0.000506829
					(750,974)	5.12249e-14	3.84161e-08	2.82881e-07	2.12113e-05	0.038873	7.94687e-10	8.82071e-08	1.11507e-05	0.00030548	3.82128e-09	6.38331e-06	0.000240393
				SOGGA11	UltraFine	3.80183e-09	0.0422397	0.0737495	0.514548	2.17025	2.4466e-05	0.00288035	0.0965159	1.43256	0.000114111	0.0172728	3.11843
					(99,590)	4.48459e-09	0.0481515	0.0709632	0.513642	2.16755	2.09281e-05	0.00289797	0.0962618	1.43394	0.000124306	0.0185992	3.08349
					SuperFineGrid	5.22112e-10	0.00753534	0.0123234	0.0907085	0.401389	4.34947e-06	0.000695818	0.0188706	0.271959	1.18507e-05	0.00230004	1.10835
					(250,974)	3.12403e-11	0.000897696	0.000770325	0.0151751	0.111807	1.73106e-07	6.23855e-06	0.000601215	0.0158639	4.4684e-06	9.17411e-05	0.826721
					(500,974)	2.91557e-11	0.000787512	7.69376e-05	0.00162078	0.0850725	2.80275e-08	8.23343e-06	0.000454727	0.0193309	1.81565e-06	0.000632163	0.855214
					(750,974)	3.0643e-11	0.000785215	2.03822e-05	0.000696256	0.0844796	7.28705e-09	2.64243e-06	0.000363311	0.0111725	4.52378e-07	5.59645e-05	0.813638
				SOGGA11X	UltraFine	9.34644e-10	0.000825288	0.00033152	0.00675618	0.0863488	1.1906e-06	8.09347e-05	0.00122383	0.105888	3.22941e-06	0.000809576	0.0258331
					(99,590)	7.47298e-10	0.000634707	0.000325977	0.00661797	0.0858439	5.04826e-07	6.46466e-05	0.00117659	0.105229	1.33592e-06	0.000812363	0.0262657
					SuperFineGrid	3.69922e-11	0.000232309	0.000201543	0.00408296	0.078536	5.90234e-07	1.35206e-05	0.000724124	0.0419551	5.77829e-07	0.000509773	0.0159509
					(250,974)	8.85844e-12	2.43472e-05	5.70691e-05	0.00279204	0.0664234	2.84882e-08	1.20457e-06	6.17621e-05	0.00890435	3.69533e-08	2.76194e-05	0.000459998
					(500,974)	2.75506e-14	3.70966e-07	7.99035e-07	3.59655e-05	0.000968471	4.49531e-11	1.46158e-09	2.78581e-07	6.60788e-05	3.77339e-11	2.30159e-08	1.51862e-06
					(750,974)	2.90918e-14	2.24913e-07	5.07975e-07	1.9475e-05	0.000381606	3.8432e-11	1.36012e-09	2.75558e-07	6.45665e-05	1.83973e-11	2.42622e-08	1.56431e-06
				MN12L	UltraFine	4.3005e-09	0.00561805	0.00557907	0.125436	1.22427	4.74279e-06	0.000255825	0.00827873	0.364778	1.40783e-05	0.00694175	0.389761
					(99,590)	3.54171e-09	0.00552341	0.0054045	0.125197	1.22296	2.72595e-06	0.000274701	0.00827057	0.364913	1.3658e-05	0.00691168	0.384496
					SuperFineGrid	1.47207e-10	0.000830741	0.00155675	0.0381358	0.664541	2.12377e-07	2.91228e-05	0.00153249	0.0921318	1.97076e-07	0.000397385	0.0519257
					(250,974)	1.23289e-12	2.25503e-05	7.2078e-05	0.0027891	0.0811355	4.02321e-09	8.50533e-07	7.63676e-05	0.00819286	2.21051e-09	0.00049162	0.00330446
					(500,974)	3.67402e-14	4.23021e-07	1.34715e-06	5.94746e-05	0.00148904	2.01009e-10	7.01944e-09	3.36566e-07	4.66824e-05	5.65613e-11	0.000490261	5.88593e-06
					(750,974)	3.06924e-14	2.99298e-07	1.10229e-06	5.49971e-05	0.00110253	1.99065e-10	6.78167e-09	3.32993e-07	4.55236e-05	5.17618e-11	0.000490265	5.97326e-06
				N12SX	UltraFine	6.07066e-10	0.00410563	0.00696178	0.167769	1.92891	1.3854e-05	0.00158281	0.0818547	15.8005	5.19005e-05	0.0407927	3.87781
					(99,590)	6.18443e-10	0.00408919	0.00696038	0.167763	1.92887	1.38209e-05	0.0015831	0.0818521	15.8007	5.19327e-05	0.0407977	3.87783
					SuperFineGrid	2.51259e-10	0.000558019	0.000968835	0.0242019	0.280318	7.37404e-07	6.09694e-05	0.00472471	1.25486	4.39766e-06	0.00445774	0.431611
					(250,974)	9.72891e-12	9.48636e-05	0.000253086	0.00810118	0.137583	2.20075e-07	5.14508e-05	0.00361445	1.41361	1.35204e-06	0.00173228	0.260032
					(500,974)	6.30272e-14	1.02277e-06	4.80836e-06	0.000292252	0.00966712	2.77919e-09	7.39141e-07	0.00013282	0.0681619	2.05814e-08	5.75479e-05	0.016511
					(750,974)	4.73344e-14	3.58838e-07	8.09443e-07	2.47334e-05	0.000672004	7.6063e-11	1.40301e-09	7.61353e-07	0.00437309	1.12621e-10	8.77782e-07	0.000187035
				N12	UltraFine	2.92532e-09	0.0120485	0.0192641	0.497172	5.09125	4.55396e-05	0.00449702	0.332185	49.0857	9.11954e-05	0.0596993	5.16514
					(99,590)	3.07516e-09	0.0120569	0.0192627	0.497146	5.09056	4.5717e-05	0.00449628	0.332161	49.0833	9.11718e-05	0.0596951	5.16451
					SuperFineGrid	3.98852e-10	0.00370795	0.0105561	0.337423	6.20357	1.25878e-05	0.0024093	0.227126	55.0255	7.04477e-05	0.0560667	7.84943
					(250,974)	7.58566e-11	0.000748034	0.00189419	0.0691102	1.18479	1.41351e-06	0.000234378	0.0263512	5.84189	6.70044e-06	0.00667549	0.871116
					(500,974)	1.83424e-12	4.67402e-06	2.11411e-05	0.00155685	0.0482825	1.15723e-08	2.8371e-06	0.000711889	0.297685	1.35476e-07	0.000151106	0.0536174
					(750,974)	1.86981e-12	3.67684e-08	2.88993e-07	2.07599e-05	0.000195763	9.92607e-11	3.43493e-08	1.27387e-05	0.00756536	5.69064e-10	1.0183e-06	0.00044603
				MN12SX	UltraFine	4.6106e-09	0.00186283	0.00248966	0.0728249	1.12272	4.32636e-06	0.000290215	0.00698853	0.146389	5.97625e-06	0.00370265	0.152469
					(99,590)	4.20592e-09	0.00190511	0.00243857	0.0727582	1.12223	2.28138e-06	0.000316672	0.00701773	0.146619	5.48088e-06	0.00373871	0.151278
					SuperFineGrid	1.1588e-10	0.000489753	0.000890727	0.0249944	0.612471	2.04734e-07	1.61219e-05	0.000789067	0.0267316	4.28358e-07	0.00049727	0.007453
					(250,974)	1.53995e-12	3.00297e-05	8.42243e-05	0.0042701	0.151203	4.13676e-09	8.60749e-07	7.13429e-05	0.0040116	2.07428e-09	1.01494e-05	0.00179748
					(500,974)	3.85767e-14	2.84887e-07	1.31403e-06	7.63996e-05	0.00194331	1.07383e-10	4.45363e-09	5.1706e-07	1.41469e-05	2.20592e-11	1.72768e-08	1.72453e-06
					(750,974)	3.71009e-14	3.11423e-07	1.29697e-06	6.76779e-05	0.0031384	1.07421e-10	4.42354e-09	5.12254e-07	1.40296e-05	1.77488e-11	1.34123e-08	1.8609e-06
				MN15	UltraFine	2.62088e-10	0.00196315	0.00175099	0.0329422	0.313094	1.45138e-06	5.40874e-05	0.000863726	0.0482918	2.22902e-06	0.00135842	0.0380177
					(99,590)	3.73894e-10	0.00204923	0.00176112	0.0329461	0.313237	1.54835e-06	5.55314e-05	0.000864974	0.0484055	2.23659e-06	0.00136126	0.0380587
					SuperFineGrid	1.35096e-11	0.000128456	0.000229497	0.00604937	0.0917692	2.94798e-08	3.83686e-06	0.00026098	0.0193494	7.06301e-08	5.45262e-05	0.00205548
					(250,974)	1.16466e-13	1.70884e-06	4.38461e-06	0.00018795	0.00418934	2.58846e-10	2.26711e-08	2.42859e-06	0.00526004	1.45619e-09	1.57467e-06	4.65547e-05
					(500,974)	1.51872e-14	2.90069e-07	4.17605e-08	2.50069e-06	8.3341e-05	2.29263e-10	5.40482e-08	5.93591e-06	0.00539844	1.7156e-11	8.35218e-08	3.48133e-06
					(750,974)	1.63083e-14	1.47071e-08	2.37804e-08	1.79353e-06	6.96264e-05	1.73041e-10	3.84023e-08	3.85161e-06	0.00536554	1.0102e-11	2.07163e-08	2.9462e-06
				MN15L	UltraFine	1.15292e-09	0.00445684	0.00354137	0.0659446	0.662114	5.06524e-06	0.000406471	0.00922409	0.401276	1.16523e-05	0.0065728	1.51842
					(99,590)	8.0923e-10	0.00390094	0.00362911	0.0658701	0.661699	6.10538e-06	0.000401643	0.00928323	0.401338	1.18425e-05	0.00658173	1.52252
					SuperFineGrid	3.33032e-11	0.00023015	0.000412373	0.0101483	0.181655	2.46546e-07	1.98462e-05	0.00101315	0.0485872	4.27787e-07	0.000404535	0.106087
					(250,974)	5.60701e-13	6.34042e-06	1.97784e-05	0.000755541	0.0239869	2.05066e-09	3.94205e-07	3.28954e-05	0.00366263	8.97502e-09	9.09441e-06	0.00363688
					(500,974)	2.5828e-14	7.59054e-08	4.5507e-08	7.18254e-06	0.000114684	3.69349e-10	6.79861e-09	2.50565e-07	4.33264e-05	2.26828e-11	2.52962e-08	1.03433e-05
					(750,974)	2.40799e-14	1.08452e-08	7.05299e-08	1.16952e-06	4.28305e-05	3.76017e-10	6.04252e-09	2.27406e-07	4.73182e-05	1.77108e-11	8.77309e-09	5.3734e-06

## Sheet: N2-HF
						RRMSE
						dmE/dmΧ1,z					dmμz/dmΧ1,z				dmɑzz/dmΧ1,z
						0	1	2	3	4	0	1	2	3	0	1	2
				BLYP	UltraFine	2.63528e-10	0.000802598	0.00112041	0.00790254	0.0772153	8.13421e-07	6.12967e-05	0.0018544	0.0797631	1.90104e-06	0.000710111	0.241759
					(99,590)	3.06075e-10	0.0010469	0.00114116	0.00816814	0.0776504	9.95355e-07	6.18955e-05	0.00187696	0.0798983	2.11386e-06	0.000698124	0.241469
					SuperFineGrid	1.8829e-11	9.1757e-05	0.000134776	0.00168862	0.0236199	9.90815e-08	1.11977e-05	0.00042766	0.0228678	2.96747e-07	0.000177828	0.0922054
					(250,974)	2.0776e-13	3.88436e-06	8.68162e-06	0.000171892	0.00453001	4.20106e-09	2.00342e-06	4.97084e-05	0.00464842	2.01568e-08	1.98774e-05	0.014069
					(500,974)	4.26146e-14	3.35618e-07	6.84582e-07	1.58481e-05	0.000715939	6.59895e-10	8.50991e-09	9.66099e-07	4.18786e-05	3.54997e-10	6.35622e-07	0.000958252
					(750,974)	1.93684e-14	1.96637e-07	6.44493e-07	1.41886e-05	0.000492717	6.84961e-10	9.4723e-09	1.0307e-06	3.35215e-05	5.5711e-11	2.84197e-08	9.79479e-06
				B1LYP	UltraFine	1.09832e-10	0.00048341	0.000722408	0.00515904	0.0437147	7.59462e-07	7.24123e-05	0.00218707	0.0630171	1.35898e-06	0.000518639	0.0609148
					(99,590)	1.50381e-10	0.000656851	0.000737126	0.00539125	0.0438163	8.51693e-07	7.3213e-05	0.00220416	0.0631091	1.76039e-06	0.000520545	0.060812
					SuperFineGrid	4.49983e-12	7.58464e-05	0.000113556	0.00142194	0.0199999	7.49211e-08	9.82641e-06	0.000313439	0.0142194	3.09529e-07	0.000198801	0.0310256
					(250,974)	1.89721e-13	4.39615e-06	2.72598e-05	0.000203316	0.00596624	4.07769e-09	2.28336e-06	5.21182e-05	0.00344991	1.89921e-08	1.87328e-05	0.00390939
					(500,974)	5.10968e-14	5.08388e-07	2.55438e-05	2.34211e-05	0.000654943	1.38611e-09	9.09345e-09	5.36177e-07	5.25661e-05	4.12368e-10	7.06414e-06	0.000255198
					(750,974)	5.84335e-14	2.0101e-07	1.80612e-07	6.54862e-06	0.000170812	1.40698e-09	4.39723e-09	5.13122e-07	5.59857e-05	8.2184e-11	1.13829e-08	1.20425e-05
				B3LYP	UltraFine	1.24989e-10	0.000387728	0.000656127	0.00465877	0.0357858	6.73677e-07	7.10621e-05	0.00183317	0.0653216	1.00534e-06	0.000465236	0.0504507
					(99,590)	1.56783e-10	0.000574728	0.000675814	0.00487722	0.0364072	7.87473e-07	7.16248e-05	0.00184985	0.0654068	1.36198e-06	0.000468771	0.0498941
					SuperFineGrid	6.25427e-12	7.38849e-05	9.30587e-05	0.00131687	0.0170084	7.17626e-08	8.56826e-06	0.000303944	0.0130021	2.08375e-07	0.000164012	0.0261687
					(250,974)	1.86307e-13	3.5368e-06	2.93405e-05	0.00014055	0.00310848	3.70583e-09	2.27432e-06	4.64604e-05	0.00309474	1.39536e-08	1.67623e-05	0.0038601
					(500,974)	3.76286e-14	2.46506e-07	3.12831e-07	6.14414e-06	0.00010394	1.39004e-09	8.08957e-09	5.2039e-07	6.48858e-05	3.47431e-10	5.68941e-07	0.000196147
					(750,974)	2.57916e-14	1.93284e-07	1.48283e-07	6.27694e-06	0.000158206	1.39891e-09	3.75708e-09	7.59251e-07	8.51711e-05	1.18137e-10	2.9299e-08	1.71918e-06
				BhandH	UltraFine	8.43923e-11	0.000116244	9.58846e-05	0.00108421	0.0137756	5.49723e-08	3.83307e-06	3.85896e-05	0.000990079	1.32886e-07	7.87365e-06	0.00024183
					(99,590)	2.96111e-11	0.000132916	9.14061e-05	0.00106297	0.0134997	1.07423e-08	7.56727e-07	3.1494e-05	0.000877538	3.54094e-09	6.25736e-07	3.54899e-05
					SuperFineGrid	4.97849e-12	7.50385e-06	6.65827e-06	0.000135318	0.00197115	1.39034e-09	1.12571e-07	1.33101e-06	0.00034784	5.33845e-09	2.87904e-07	1.18142e-05
					(250,974)	1.3838e-13	5.53801e-07	1.66599e-06	5.64196e-05	0.00194229	8.05844e-11	6.93834e-09	9.24292e-07	0.000306234	9.27049e-11	3.1819e-09	6.58983e-07
					(500,974)	5.01808e-14	3.15516e-07	1.08657e-06	3.18494e-05	0.000561019	8.13273e-11	6.90899e-09	9.24568e-07	0.000306229	9.22129e-11	3.20393e-09	6.60017e-07
					(750,974)	4.53992e-14	3.77716e-07	9.46744e-07	2.47474e-05	0.000861503	8.14701e-11	6.9362e-09	9.25341e-07	0.000306225	9.28311e-11	3.17762e-09	6.67508e-07
				BhandHLYP	UltraFine	4.65335e-11	0.000176039	0.000322923	0.00241047	0.0124901	4.89869e-07	6.31365e-05	0.0015032	0.047048	9.30847e-07	0.000407267	0.0385232
					(99,590)	4.02889e-11	0.000317408	0.000335752	0.00258704	0.0123802	5.75567e-07	6.42458e-05	0.00152166	0.0471453	1.2517e-06	0.000421249	0.0383106
					SuperFineGrid	9.85239e-12	4.45077e-05	5.47891e-05	0.000788456	0.00934661	6.02018e-08	8.96583e-06	0.00031697	0.012073	1.48171e-07	0.000111179	0.0145209
					(250,974)	1.64887e-13	2.16557e-06	5.44505e-06	0.000130606	0.00283361	2.77649e-09	2.24521e-06	3.85519e-05	0.00206309	1.47883e-08	1.62468e-05	0.00292446
					(500,974)	3.56725e-14	3.33178e-07	4.50929e-07	1.28588e-05	0.000658922	1.73605e-10	4.02217e-09	3.2791e-07	2.19204e-05	3.34125e-10	6.87875e-06	0.000159735
					(750,974)	3.37249e-14	3.54632e-07	1.36335e-06	1.47406e-05	0.000662817	1.74112e-10	2.48698e-09	2.44924e-07	1.71672e-05	2.98453e-11	4.34935e-09	9.67585e-07
				LC-BLYP	UltraFine	2.99066e-10	0.000375207	0.00023816	0.00198734	0.0238637	1.07548e-07	6.18605e-06	0.000287976	0.006722	1.88078e-07	9.45631e-05	0.00997192
					(99,590)	2.76276e-10	0.000298261	0.000229076	0.00197049	0.0240217	5.59035e-08	3.13138e-06	9.748e-05	0.00340943	9.8827e-08	6.49692e-05	0.00423973
					SuperFineGrid	9.47892e-12	1.95175e-05	1.89657e-05	0.000277851	0.00486947	7.46863e-08	6.33279e-06	0.000143354	0.00682715	1.66829e-07	6.42311e-05	0.00493237
					(250,974)	3.90656e-13	5.32449e-07	7.97545e-07	1.87365e-05	0.000242208	7.47058e-08	4.44578e-06	0.000188884	0.00875783	1.20186e-07	2.33603e-05	0.000463839
					(500,974)	1.3713e-13	1.43563e-07	3.97665e-07	5.2009e-06	0.00012162	5.12585e-08	2.29589e-06	9.20738e-05	0.00443347	9.4499e-08	4.13233e-05	0.00389084
					(750,974)	1.40169e-13	1.66528e-07	8.42892e-07	1.50914e-05	0.000241881	9.38243e-09	8.51445e-07	5.06837e-05	0.00292866	2.18941e-08	1.09304e-05	0.00163328
				CAM-B3LYP	UltraFine	1.04958e-10	0.000395582	0.000270082	0.00255926	0.0170415	2.24507e-07	2.38094e-05	0.000853178	0.02159	4.67121e-07	0.000199299	0.0269489
					(99,590)	1.13538e-10	0.000340077	0.000303134	0.00260042	0.0175732	3.51359e-07	2.76992e-05	0.000989718	0.027141	5.02292e-07	0.000189678	0.0225208
					SuperFineGrid	5.67264e-12	3.88454e-05	3.66086e-05	0.00046869	0.00535997	8.36063e-08	5.38565e-06	0.000129269	0.00604356	1.56514e-07	6.72076e-05	0.00510514
					(250,974)	1.42913e-13	1.3947e-06	4.03507e-06	0.000145609	0.0022686	2.7649e-08	2.80719e-06	6.11302e-05	0.00394165	4.75033e-08	1.22165e-05	0.000279532
					(500,974)	4.88337e-14	3.75655e-07	9.23184e-07	0.000100393	0.000187772	4.61523e-08	1.54696e-06	2.62692e-05	0.00063367	1.11511e-07	7.98079e-06	0.000438659
					(750,974)	4.46792e-14	3.54994e-07	1.72279e-06	9.98745e-05	0.000839697	3.42601e-09	7.7123e-08	1.21845e-05	0.000675612	9.57547e-09	5.46372e-06	0.00108182
				PBE	UltraFine	3.24382e-10	0.000119468	0.00015897	0.00202192	0.015665	2.87472e-07	2.21305e-05	0.000546067	0.0189764	5.36896e-07	0.000141084	0.0147673
					(99,590)	3.01236e-10	0.000185276	0.000145254	0.00208106	0.0156513	2.92143e-07	2.22431e-05	0.000550769	0.0189532	6.12917e-07	0.000144656	0.0148114
					SuperFineGrid	2.18377e-11	2.22956e-05	2.98507e-05	0.000419332	0.00625335	3.97226e-09	4.64561e-07	1.97573e-05	0.000978571	8.94378e-09	5.00192e-06	0.000842086
					(250,974)	2.44449e-13	8.40208e-07	1.36795e-06	4.43872e-05	0.000428467	2.02769e-10	1.72163e-08	1.42085e-06	6.75251e-05	3.85156e-10	9.48535e-08	4.501e-05
					(500,974)	9.41135e-14	2.7723e-07	7.79164e-07	1.11125e-05	0.000119829	1.95649e-10	1.47012e-08	1.36145e-06	6.09177e-05	2.64879e-11	2.45011e-08	6.99745e-06
					(750,974)	8.83538e-14	8.21213e-08	3.04325e-07	1.29223e-05	0.000145259	1.96518e-10	1.46242e-08	1.35079e-06	6.05332e-05	2.68248e-11	2.35792e-08	6.90102e-06
				PBE0	UltraFine	5.01158e-11	0.000320555	4.71247e-05	0.000901516	0.0109045	5.82638e-07	3.64757e-05	0.000686022	0.0185572	1.09179e-06	0.000287994	0.0255113
					(99,590)	5.41065e-11	0.000234099	6.03896e-05	0.000833962	0.0111569	5.87297e-07	3.6688e-05	0.000684898	0.018546	1.0682e-06	0.000287993	0.0255131
					SuperFineGrid	5.83272e-12	2.57391e-05	3.81215e-05	0.00024008	0.00414666	8.91696e-09	1.13849e-06	3.30847e-05	0.00116719	3.26409e-08	1.3243e-05	0.00176248
					(250,974)	1.27583e-13	1.4845e-06	3.04593e-05	0.00011973	0.00295149	1.69113e-10	1.74432e-08	9.65421e-07	4.04955e-05	7.99832e-10	4.53612e-07	0.000139206
					(500,974)	4.78769e-14	1.68183e-07	2.05615e-07	4.00905e-05	0.000148414	1.12427e-10	6.19918e-09	5.15265e-07	3.62282e-05	2.38971e-11	1.59039e-08	7.96982e-05
					(750,974)	4.2148e-14	1.27698e-07	1.12081e-07	3.99928e-05	9.96195e-05	1.11644e-10	6.27368e-09	5.21336e-07	3.59167e-05	2.31691e-11	1.58601e-08	7.96972e-05
				LC-wPBE	UltraFine	9.87271e-10	0.00418961	0.00780047	0.212674	1.52548	9.11725e-07	7.27347e-05	0.00206668	0.0418587	3.93752e-06	0.000978814	0.0549253
					(99,590)	2.93109e-10	0.00400398	0.00448791	0.0694349	1.80073	9.45473e-07	7.52087e-05	0.00217293	0.046897	3.68218e-06	0.000925895	0.0528246
					SuperFineGrid	1.65684e-09	0.00717816	0.00901805	0.131035	2.36983	1.51802e-07	4.78498e-06	0.000153422	0.00695143	2.44068e-07	6.37424e-05	0.00537325
					(250,974)	6.81162e-10	0.00761418	0.0201615	0.545625	15.7127	9.87108e-08	1.14156e-05	0.000595618	0.0259576	5.25347e-08	6.34066e-06	0.000501589
					(500,974)	6.4615e-10	0.00213033	0.00313273	0.0407567	0.50108	8.84585e-08	1.64724e-06	7.32732e-05	0.00333267	5.18896e-08	1.32557e-05	0.00100246
					(750,974)	8.1272e-11	0.00154081	0.00344214	0.0529528	1.03018	1.35084e-08	3.33296e-07	2.8518e-05	0.00142086	1.24075e-08	3.66468e-06	0.0012237
				LC-wHPBE	UltraFine	2.67952e-10	0.000868675	0.000705272	0.00334511	0.0270074	8.41615e-07	7.0397e-05	0.00201198	0.0396786	3.61684e-06	0.000950626	0.0535775
					(99,590)	2.60222e-10	0.000850165	0.000699529	0.00328082	0.0267877	8.33151e-07	6.76159e-05	0.00201004	0.0396781	3.72744e-06	0.000949779	0.0537955
					SuperFineGrid	1.97465e-11	0.00023576	2.80404e-05	0.000479327	0.0119823	3.05783e-08	3.10304e-06	0.00011918	0.00341226	1.06296e-07	5.99552e-05	0.00485749
					(250,974)	1.08954e-13	0.000271807	3.70699e-05	9.38028e-05	0.00211195	2.61922e-10	3.30132e-08	2.24026e-06	9.32027e-05	1.67047e-09	1.15379e-06	0.000187093
					(500,974)	1.07448e-13	1.02933e-08	3.88538e-08	7.63746e-07	2.57989e-05	6.60309e-11	9.76824e-09	5.13634e-07	3.29619e-05	7.24507e-12	1.08829e-08	0.000128591
					(750,974)	1.06814e-13	8.43255e-09	3.8472e-08	7.62904e-07	2.64361e-05	6.60487e-11	9.78573e-09	5.14408e-07	3.29685e-05	7.38598e-12	1.07804e-08	0.000128606
				B97	SG3	2.61914e-09	0.03465	0.0577207	0.782002	10.7316	3.55975e-05	0.0072013	0.290974	13.6995	0.00016665	0.123155	34.8175
					(99,590)	2.76943e-09	0.0406004	0.0696346	0.706744	10.3685	5.13833e-05	0.00964903	0.317168	14.1444	0.000199692	0.116721	32.6137
					(250,974)	7.70772e-11	0.00195251	0.0046384	0.0898585	2.16062	2.23981e-06	0.000557781	0.0322625	2.53045	1.18464e-05	0.0142111	6.9916
					(500,974)	7.55826e-13	3.95534e-05	0.000161305	0.00533139	0.173593	4.42561e-08	1.89427e-05	0.00194833	0.194971	3.85178e-07	0.000749959	0.456973
					(750,974)	1.13808e-13	1.28962e-06	1.16083e-06	4.21214e-05	0.00115683	5.53964e-10	3.09102e-07	5.17744e-05	0.00731163	6.30939e-09	2.0094e-05	0.0180314
				B97-D	SG3	1.86042e-09	0.0713618	0.100774	1.03633	2.66928	4.11668e-05	0.00624198	0.283796	12.6333	0.000111251	0.0912641	44.7292
					(99,590)	1.43029e-09	0.0947775	0.120136	1.06318	3.31835	4.95751e-05	0.00743138	0.317208	16.7463	0.000115136	0.0894875	54.2333
					(250,974)	4.38841e-10	0.00672514	0.0166343	0.247773	1.3369	1.93664e-06	0.000640927	0.0408754	4.48755	1.58716e-05	0.0208555	22.0735
					(500,974)	4.28028e-10	0.000880097	0.00105106	0.0241307	0.137139	7.00741e-08	3.42658e-05	0.00369344	0.454911	6.5531e-07	0.00120591	1.60568
					(750,974)	4.27862e-10	2.92854e-07	2.30271e-06	4.02863e-06	5.56201e-05	1.30989e-09	9.02274e-07	0.000152172	0.0263997	1.693e-08	5.47118e-05	0.0955488
				wB97	UltraFine	3.50867e-09	0.0262692	0.0359948	0.55608	10.2135	3.61398e-05	0.00578946	0.253332	10.6333	0.000145464	0.123685	15.3927
					(99,590)	3.52814e-09	0.0262803	0.0359976	0.556071	10.2136	3.61822e-05	0.00579031	0.253387	10.6382	0.000145489	0.123682	15.3928
					SuperFineGrid	4.06751e-10	0.00477402	0.0111916	0.239117	5.62551	9.49633e-06	0.0019057	0.11651	5.64956	4.66177e-05	0.0480482	7.35032
					(250,974)	3.52328e-11	0.000631505	0.00282699	0.104718	4.0361	2.08676e-06	0.000625759	0.0621675	4.68491	1.30049e-05	0.0238607	6.01395
					(500,974)	1.75917e-12	4.39388e-05	0.000197946	0.00759552	0.314444	9.29747e-08	3.57992e-05	0.00359749	0.319905	8.62454e-07	0.00160413	0.420966
					(750,974)	4.04791e-14	9.39943e-07	5.25468e-06	0.000371435	0.0252675	1.42279e-09	6.21189e-07	0.000102527	0.012136	1.76044e-08	5.27301e-05	0.0200484
				wB97X	UltraFine	2.17012e-09	0.0193341	0.028959	0.519227	14.4718	2.57639e-05	0.00468148	0.258036	16.499	0.000122549	0.120654	21.0333
					(99,590)	2.14282e-09	0.019304	0.0289533	0.519222	14.4724	2.57987e-05	0.00468147	0.257973	16.4961	0.000122452	0.120644	21.0333
					SuperFineGrid	7.5572e-10	0.0103136	0.0262013	0.511289	12.6489	1.83141e-05	0.00433934	0.245849	13.8726	0.000104974	0.109774	17.3064
					(250,974)	4.81487e-11	0.00115896	0.00504962	0.163845	6.65477	2.52141e-06	0.000986873	0.0867504	7.93881	2.1399e-05	0.0368787	9.73475
					(500,974)	2.66029e-12	7.43196e-05	0.000324498	0.0121259	0.477606	1.40375e-07	5.43686e-05	0.00582558	0.500464	1.33797e-06	0.00246766	0.636116
					(750,974)	4.20744e-14	1.02251e-06	6.03908e-06	0.000312834	0.0190472	1.73228e-09	1.02299e-06	0.000147818	0.0211508	2.9672e-08	7.65446e-05	0.0311391
				wB97XD	UltraFine	3.06454e-09	0.0393273	0.0688344	1.0687	28.2556	6.03734e-05	0.0100545	0.550389	37.1696	0.000241176	0.231272	39.3511
					(99,590)	3.13314e-09	0.039385	0.0688366	1.06873	28.2542	6.02717e-05	0.0100506	0.550389	37.1701	0.000241297	0.231288	39.3525
					SuperFineGrid	1.20694e-09	0.024027	0.0548746	0.908819	18.632	3.41258e-05	0.00746378	0.445737	22.4938	0.000171386	0.183645	24.5509
					(250,974)	1.33666e-10	0.00409606	0.0173029	0.44042	15.6098	6.09838e-06	0.00258066	0.233746	21.5766	6.00305e-05	0.0984764	22.0007
					(500,974)	6.28948e-12	0.00025349	0.00105954	0.0330902	1.15309	3.58548e-07	0.000143862	0.0161334	1.41045	3.29718e-06	0.00650368	1.42835
					(750,974)	8.98998e-14	4.67065e-06	3.19818e-05	0.00138123	0.0781509	6.96396e-09	4.70427e-06	0.000700579	0.0999245	1.07014e-07	0.000288191	0.10775
				WB97X-D3	SG3	3.87968e-09	0.0142314	0.0246568	0.428403	12.6213	3.77017e-05	0.00283887	0.200808	14.8295	7.52202e-05	0.0980898	16.1825
					(99,590)	2.53988e-09	0.0245323	0.0444266	0.731947	20.1041	3.63544e-05	0.00649169	0.349574	22.3709	0.000161183	0.164779	25.9308
					(250,974)	8.30492e-11	0.00269327	0.0102144	0.30029	10.5383	3.65682e-06	0.00135228	0.13433	11.4707	3.77708e-05	0.0693166	14.0054
					(500,974)	4.12657e-12	0.000153878	0.000653072	0.0207237	0.791599	2.34579e-07	9.20592e-05	0.0102905	0.898959	2.12209e-06	0.00427737	0.933692
					(750,974)	1.67492e-13	4.1506e-06	1.9905e-05	0.000745764	0.0448389	4.37839e-09	2.69846e-06	0.000418033	0.0581076	6.0213e-08	0.00018113	0.0603057
				B97M-V	SG3	6.87058e-08	0.0452885	0.00118162	0.013425	0.246877	0.000115116	0.000203974	0.00718692	0.286738	NA	NA	NA
					(99,590)	4.51167e-10	0.00303751	0.00259131	0.0283353	0.286163	1.13547e-06	0.000158029	0.00618128	0.238649	NA	NA	NA
					(250,974)	1.54298e-12	0.000215755	9.06396e-05	0.00202706	0.0744283	3.11092e-08	7.59844e-06	0.000611753	0.0577277	NA	NA	NA
					(500,974)	5.42077e-13	2.19638e-07	1.185e-06	7.76e-05	0.00155345	9.27428e-10	3.49733e-07	3.55193e-05	0.00287413	NA	NA	NA
					(750,974)	5.402e-13	2.23396e-07	1.20306e-06	7.87705e-05	0.00154964	1.25897e-10	1.3212e-08	5.4466e-07	4.1151e-05	NA	NA	NA
				WB97M-V	SG3	1.1986e-08	0.00214771	0.00386334	0.0442524	0.577632	8.14777e-06	0.000456873	0.019237	0.534299	NA	NA	NA
					(99,590)	6.54991e-10	0.00544262	0.00692294	0.0859005	0.959659	8.54055e-06	0.00114345	0.0475284	1.34336	NA	NA	NA
					(250,974)	2.87607e-12	5.97373e-05	0.000155385	0.00347625	0.0872643	7.71152e-08	1.96689e-05	0.00135891	0.0849876	NA	NA	NA
					(500,974)	1.46617e-13	8.1925e-07	7.78703e-07	3.3358e-05	0.00119737	1.91673e-09	8.03059e-07	9.8027e-05	0.00698884	NA	NA	NA
					(750,974)	1.50404e-13	8.85703e-07	8.65916e-07	3.55107e-05	0.00120461	1.89967e-10	1.17956e-07	1.77223e-05	0.00252219	NA	NA	NA
				WB97X-V	SG3	9.86203e-10	0.00226089	0.00377576	0.0473731	0.674316	2.92605e-06	0.000346785	0.016447	0.667296	NA	NA	NA
					(99,590)	3.8532e-10	0.00345523	0.0039094	0.052902	0.627673	6.61542e-06	0.000841719	0.0317751	1.0031	NA	NA	NA
					(250,974)	3.76893e-12	8.9988e-05	0.00016814	0.00351712	0.0560447	1.17062e-07	2.40632e-05	0.0013296	0.0680792	NA	NA	NA
					(500,974)	1.3516e-13	9.82873e-07	8.1331e-07	3.76114e-05	0.00127209	7.25797e-10	3.81473e-07	3.08737e-05	0.00342657	NA	NA	NA
					(750,974)	1.37541e-13	1.00839e-06	8.50458e-07	3.84125e-05	0.00128275	1.30578e-10	2.46718e-08	1.41583e-06	7.36024e-05	NA	NA	NA
				TPSS	UltraFine	4.45982e-10	0.000365789	0.000796839	0.00666574	0.0727664	9.8498e-07	3.61194e-05	0.0020105	0.113848	1.10771e-06	0.00026264	0.170816
					(99,590)	3.78433e-10	0.000364152	0.000815869	0.00666763	0.0728353	9.23983e-07	3.59609e-05	0.0020157	0.113857	1.0519e-06	0.000259793	0.170761
					SuperFineGrid	2.96322e-11	0.000130674	0.000211847	0.00186455	0.0199725	1.72145e-07	2.35333e-05	0.000632462	0.0472772	5.27183e-07	0.000215622	0.0844647
					(250,974)	2.01187e-13	4.1082e-06	1.18574e-05	0.000209648	0.00460237	1.8366e-09	3.25019e-07	1.61735e-05	0.00146425	1.44603e-08	9.04648e-06	0.00349431
					(500,974)	2.98945e-15	2.7578e-08	4.60731e-08	1.78038e-06	2.01146e-05	3.69106e-10	1.89749e-08	1.60863e-06	8.84716e-05	1.96178e-11	1.5825e-08	5.54327e-05
					(750,974)	3.30006e-15	2.2929e-08	2.0012e-08	1.61697e-06	1.8351e-05	3.83429e-10	2.6391e-08	2.01993e-06	0.000208772	1.89448e-11	1.67253e-08	5.41729e-05
				RevTPSS	UltraFine	4.26673e-10	0.000589719	0.000982858	0.0066133	0.0866804	9.3753e-07	4.95498e-05	0.00207852	0.0727117	1.39991e-06	0.000457736	0.140961
					(99,590)	4.01324e-10	0.000602246	0.00100234	0.00667062	0.0868948	9.17012e-07	4.97644e-05	0.00207176	0.0727224	1.29427e-06	0.000450096	0.140464
					SuperFineGrid	2.31619e-11	4.22495e-05	8.79207e-05	0.00086399	0.0114217	1.03831e-07	1.47714e-05	0.00038639	0.0235697	3.16556e-07	0.000150931	0.0492042
					(250,974)	2.22344e-13	3.52613e-06	2.7604e-05	0.000190116	0.0042782	8.33711e-09	3.84745e-06	1.6908e-05	0.000849366	1.23009e-08	8.8534e-06	0.0018755
					(500,974)	6.4743e-14	1.81523e-08	1.18745e-08	8.16464e-07	1.91542e-05	9.05082e-09	1.03638e-08	4.38153e-06	0.000109656	1.77373e-11	4.90465e-07	0.000192347
					(750,974)	6.33555e-14	1.88218e-08	1.14276e-08	8.98768e-07	2.0945e-05	9.12837e-09	3.55576e-09	4.24289e-06	8.01263e-05	1.72081e-11	4.86336e-07	0.000194471
				TPSSh	UltraFine	1.91197e-10	0.000416209	0.000616508	0.00763472	0.062329	7.57547e-07	4.27015e-05	0.00165457	0.0992614	1.87748e-06	0.000545374	0.0807242
					(99,590)	1.34908e-10	0.000388239	0.000608885	0.00763162	0.062103	7.12621e-07	4.25341e-05	0.00166211	0.0992527	1.80926e-06	0.000542025	0.0806739
					SuperFineGrid	1.88097e-11	0.000157862	0.000239372	0.00187615	0.0237524	1.95716e-07	2.29655e-05	0.000740378	0.0356483	4.9976e-07	0.000286606	0.0281781
					(250,974)	2.17789e-13	3.96149e-06	1.02881e-05	0.000204855	0.00380129	1.33337e-09	3.06488e-06	2.65045e-05	0.00102833	1.66129e-08	1.15803e-05	0.00119968
					(500,974)	3.61843e-15	1.43198e-08	2.56769e-08	3.98412e-07	1.22054e-05	3.11117e-10	5.0971e-09	5.69063e-07	5.88715e-05	1.89551e-11	6.48426e-08	1.69533e-05
					(750,974)	4.64567e-15	1.73374e-08	2.42417e-08	4.61659e-07	1.2031e-05	3.11535e-10	3.27708e-09	4.06235e-07	5.60393e-05	1.39257e-11	6.52728e-08	1.69522e-05
				HSE06	UltraFine	1.46101e-10	0.00105794	0.000814007	0.00605627	0.0525605	1.82368e-06	0.000125526	0.00399782	0.061955	4.00886e-06	0.00110153	0.0934145
					(99,590)	1.81832e-10	0.00103399	0.000777451	0.00600901	0.0520368	1.81332e-06	0.00012573	0.00398572	0.0619063	4.00787e-06	0.00111118	0.0936106
					SuperFineGrid	8.4036e-12	4.23282e-05	6.11179e-05	0.000682443	0.0059608	8.5062e-08	7.81139e-06	0.000287645	0.0105847	2.49592e-07	0.000184764	0.0136451
					(250,974)	1.89102e-13	2.34524e-06	6.55715e-06	0.000234947	0.00400157	6.99651e-10	1.16096e-07	1.28763e-05	0.000915312	1.83374e-08	8.34e-06	0.00109348
					(500,974)	1.05471e-13	1.96458e-07	7.59357e-07	0.000182538	0.000653473	1.07448e-10	6.23987e-09	5.15211e-07	2.6188e-05	1.25177e-10	1.45071e-05	0.00068603
					(750,974)	1.00772e-13	1.33533e-07	4.65142e-07	0.000179527	0.000101666	1.39342e-10	7.84064e-09	5.61344e-07	2.62565e-05	4.23779e-11	5.67482e-06	0.000637354
				HSE03	UltraFine	1.38306e-09	0.00939797	0.0155486	0.246097	2.61452	2.06313e-06	0.00012964	0.00443736	0.0788367	4.04957e-06	0.00111965	0.0977316
					(99,590)	9.85399e-10	0.00787823	0.0116669	0.285465	3.7318	1.99572e-06	0.000128669	0.0044432	0.0771116	4.05954e-06	0.00112847	0.0985815
					SuperFineGrid	9.98871e-10	0.00204766	0.00354533	0.069071	2.81049	1.61584e-07	1.74771e-05	0.00105088	0.110055	4.62729e-07	0.000162153	0.0122146
					(250,974)	1.38513e-09	0.00371829	0.00277404	0.0219778	0.394015	9.74479e-08	7.2532e-06	0.000260711	0.0199464	3.09182e-07	5.34396e-06	0.00139425
					(500,974)	2.47341e-10	0.000759412	0.00139275	0.0190497	0.384891	9.93083e-08	1.79532e-06	8.48903e-05	0.00386011	2.79655e-07	7.56973e-06	0.000516326
					(750,974)	8.35883e-11	0.000392359	0.00199222	0.0595775	1.7102	1.77747e-08	3.00812e-07	3.28715e-05	0.00244107	2.761e-07	6.7498e-06	0.000648991
				B2PLYP	UltraFine	5.84062e-11	0.000178724	0.000334357	0.00241347	0.0160825	4.54648e-07	5.7862e-05	0.00134239	0.0464391	5.86172e-07	0.000324947	0.0378663
					(99,590)	7.85452e-11	0.00030941	0.00034961	0.00255492	0.0164398	5.52625e-07	5.8311e-05	0.00135579	0.0464977	9.09365e-07	0.000335998	0.0374698
					SuperFineGrid	3.30977e-12	4.58047e-05	5.84948e-05	0.000847421	0.0110936	5.64432e-08	7.79584e-06	0.000279653	0.0117346	1.05828e-07	0.000115464	0.0180838
					(250,974)	1.11963e-13	2.39813e-06	5.63644e-06	0.000105831	0.00251801	3.16774e-09	2.37931e-06	4.53804e-05	0.00270039	1.30397e-08	1.45733e-05	0.00359915
					(500,974)	3.88658e-14	2.37602e-07	2.84112e-05	1.43302e-05	0.000142454	1.97583e-10	3.47694e-09	2.16334e-07	1.9485e-05	5.1414e-10	6.98817e-07	0.000268316
					(750,974)	2.93975e-14	1.53301e-07	4.92915e-07	1.23178e-05	0.000681515	1.66794e-10	2.50332e-09	1.90006e-07	1.65991e-05	4.7578e-11	1.66814e-08	2.82026e-06
				mPW2PLYP	UltraFine	3.47267e-11	0.000166146	0.000487064	0.0113927	0.338332	7.36569e-07	0.000109242	0.00566777	0.394847	2.1243e-06	0.00232675	0.60418
					(99,590)	3.86148e-11	0.000215324	0.000499013	0.0114185	0.338016	7.42116e-07	0.000109571	0.0056712	0.394852	2.11079e-06	0.00232695	0.604187
					SuperFineGrid	8.22091e-12	7.79374e-05	0.000213158	0.00590219	0.249823	1.3912e-07	3.3238e-05	0.0029471	0.308066	7.06424e-07	0.00119588	0.464638
					(250,974)	2.32507e-12	6.93871e-05	0.000280253	0.00934131	0.312994	1.2753e-07	4.75043e-05	0.00465749	0.399747	1.06097e-06	0.0018966	0.573306
					(500,974)	1.34767e-13	3.33776e-06	1.4234e-05	0.000492888	0.0178379	4.98576e-09	2.04316e-06	0.000210644	0.0197077	4.65937e-08	8.40046e-05	0.027999
					(750,974)	8.5061e-14	1.27948e-07	5.02181e-07	5.579e-06	0.000112558	4.43695e-10	2.69332e-07	3.86961e-05	0.00555561	6.29611e-09	1.61269e-05	0.00844155
				PBE0DH	UltraFine	9.82542e-11	0.000262273	0.000110827	0.00104386	0.00796256	6.12955e-07	3.79661e-05	0.000710132	0.0169772	1.31672e-06	0.000343866	0.0224055
					(99,590)	1.0456e-10	0.000207557	0.000107248	0.000967682	0.00799117	6.14133e-07	3.81168e-05	0.000709029	0.0169709	1.3021e-06	0.000343841	0.0223862
					SuperFineGrid	9.32589e-12	1.35609e-05	2.24839e-05	0.000297297	0.00614553	1.08935e-08	3.53596e-06	2.94501e-05	0.00105813	4.7929e-08	1.65743e-05	0.00188769
					(250,974)	1.42696e-13	7.14403e-07	1.7827e-06	4.00497e-05	0.000832214	2.15981e-10	2.43624e-08	6.02436e-07	4.05061e-05	2.02314e-10	2.14305e-07	8.49333e-05
					(500,974)	1.20376e-14	2.22018e-08	2.92286e-08	2.01592e-06	7.53137e-05	6.59307e-11	4.11367e-09	3.16366e-07	2.1731e-05	1.85187e-11	1.369e-08	4.20442e-06
					(750,974)	1.23367e-14	2.17381e-08	2.68765e-08	1.9497e-06	7.40135e-05	6.5083e-11	4.09803e-09	3.15817e-07	2.19709e-05	1.8602e-11	1.3914e-08	4.21191e-06
				PBEQIDH	UltraFine	7.74337e-11	0.000208516	0.000121751	0.000997869	0.00847789	5.06185e-07	3.16207e-05	0.000585391	0.0131604	1.12953e-06	0.000296466	0.0191892
					(99,590)	8.08894e-11	0.000177496	0.000118605	0.00094824	0.00842971	5.05027e-07	3.17167e-05	0.000585285	0.0131583	1.12546e-06	0.000296996	0.0191757
					SuperFineGrid	5.95102e-12	1.12713e-05	2.2332e-05	0.000309152	0.00696375	9.31696e-09	3.39167e-06	2.49281e-05	0.000837801	4.02361e-08	1.4743e-05	0.0017113
					(250,974)	5.05512e-14	5.08955e-07	1.23959e-06	2.77616e-05	0.000598564	1.95456e-10	2.14273e-08	7.18062e-07	3.4975e-05	7.38011e-11	1.50407e-07	7.60876e-05
					(500,974)	3.34896e-14	1.57993e-08	6.28297e-08	1.35222e-06	2.01346e-05	5.05417e-11	3.92604e-09	2.97989e-07	2.3782e-05	1.86684e-11	1.3386e-08	4.26041e-06
					(750,974)	3.33268e-14	1.52257e-08	6.03476e-08	1.29957e-06	1.94114e-05	5.06399e-11	3.954e-09	2.97579e-07	2.3785e-05	1.87593e-11	1.33176e-08	4.27114e-06
				SCAN	SG3	5.65662e-09	0.0395418	0.100874	3.1649	136.04	0.000138205	0.0150181	1.57957	175.827	0.000627439	0.791103	482.203
					(99,590)	5.54043e-08	0.0883426	0.168314	3.65281	136.884	7.71045e-05	0.0214578	1.82872	177.708	0.00130379	1.14745	534.845
					(250,974)	5.4816e-10	0.00877903	0.0287218	1.02658	55.593	3.353e-05	0.00732465	0.624807	84.5841	0.000299659	0.287109	198.403
					(500,974)	3.77039e-11	0.00101128	0.00879556	0.574561	46.0961	2.2105e-06	0.00159918	0.330898	68.7697	5.61766e-05	0.154199	173.655
					(750,974)	5.64795e-12	0.000283806	0.00260501	0.192864	17.8548	7.55623e-07	0.000357481	0.0593963	10.0862	2.07943e-05	0.0391971	37.0267
				SCAN0	SG3	5.93245e-09	0.0325931	0.0822529	2.34998	104.498	9.28791e-05	0.0131076	1.27324	136.04	0.000560684	0.732645	379.255
					(99,590)	3.64158e-08	0.0619657	0.12412	2.1429	79.1886	8.61871e-05	0.0199579	1.44702	125.857	0.000881495	0.70964	354.724
					(250,974)	6.22391e-10	0.00583184	0.0193184	0.692257	39.1001	2.33537e-05	0.00464347	0.410149	47.8151	0.000227586	0.238517	146.5
					(500,974)	3.25856e-11	0.000809777	0.0067862	0.412302	31.5996	1.71353e-06	0.00125383	0.241045	44.2219	4.29582e-05	0.14057	137.025
					(750,974)	4.92749e-12	0.000235314	0.00214737	0.1438	13.7208	5.42196e-07	0.000284705	0.0530129	8.60697	1.72717e-05	0.0397462	36.4377
				M06	UltraFine	3.26891e-09	0.0222055	0.0278369	0.331566	5.03432	2.39816e-05	0.00390032	0.153745	5.62938	7.96665e-05	0.0707353	7.391
					(99,590)	2.89691e-09	0.022171	0.0277736	0.331594	5.03455	2.38029e-05	0.00389635	0.153597	5.62901	7.93583e-05	0.0709139	7.38931
					SuperFineGrid	1.49827e-10	0.00167583	0.00320396	0.0706123	1.80783	2.77962e-06	0.000679051	0.0517009	2.41771	1.9179e-05	0.0241854	3.5143
					(250,974)	2.8547e-11	0.00036452	0.000853575	0.0137148	0.345523	7.4094e-07	0.000135446	0.00751399	0.335711	3.28792e-06	0.00337656	0.542705
					(500,974)	6.38978e-14	9.99058e-07	5.17169e-06	0.000166206	0.00624406	5.56602e-09	1.03695e-06	0.000123254	0.00722102	3.40804e-08	7.57082e-05	0.0148122
					(750,974)	4.98924e-14	1.04031e-07	9.30488e-07	5.92875e-06	0.000283561	2.75899e-10	5.12904e-08	4.48112e-06	0.000320182	1.57057e-10	6.42703e-05	0.00159711
				M06L	UltraFine	4.18726e-09	0.0344831	0.0526559	0.648507	10.7539	5.29897e-05	0.00821062	0.346087	14.1067	0.000208298	0.132732	66.7495
					(99,590)	4.34369e-09	0.0344892	0.0526299	0.648439	10.7534	5.32326e-05	0.00823151	0.346142	14.1078	0.000204626	0.132649	66.7419
					SuperFineGrid	2.24253e-10	0.00301096	0.0063094	0.134582	3.4746	9.05069e-06	0.00146328	0.0858092	5.16991	3.14433e-05	0.029875	23.6416
					(250,974)	5.28938e-11	0.000599251	0.00151343	0.0251949	0.627175	1.28529e-06	0.000268763	0.0133002	0.75023	7.7551e-06	0.00547151	4.99814
					(500,974)	1.08435e-13	3.03871e-06	6.40227e-06	0.000387114	0.00886828	4.03182e-09	1.65392e-06	0.000334911	0.00764492	2.25485e-07	0.000114597	0.22497
					(750,974)	8.38988e-14	1.00516e-07	1.36211e-07	2.1402e-06	0.00019344	8.86149e-10	1.66846e-08	1.26161e-06	0.000102783	4.15958e-10	0.000104063	0.00147814
				M06HF	UltraFine	5.041e-09	0.107063	0.162154	1.17745	10.1262	7.77279e-05	0.013135	0.431414	18.9164	0.000341856	0.197941	22.3051
					(99,590)	5.13046e-09	0.10587	0.162034	1.17735	10.1258	7.77351e-05	0.0131361	0.431334	18.9174	0.000341898	0.197927	22.302
					SuperFineGrid	6.84383e-10	0.0274733	0.0481632	0.619075	6.16522	2.21099e-05	0.0050917	0.296859	16.7906	0.000102238	0.108523	14.3415
					(250,974)	9.46099e-11	0.00439273	0.00875736	0.115919	1.37597	2.94566e-06	0.000650383	0.0393166	2.24871	1.35623e-05	0.0131437	2.07056
					(500,974)	4.53631e-13	3.17617e-05	0.000136252	0.00296278	0.0670834	2.01432e-08	1.08556e-05	0.00103883	0.127579	2.91798e-07	0.000393499	0.119822
					(750,974)	7.26621e-14	3.80988e-07	2.47307e-06	6.21289e-05	0.00230024	1.84778e-10	7.99052e-08	0.000266235	0.0385168	9.94671e-10	2.08283e-06	0.000976118
				M062X	UltraFine	7.23753e-10	0.0119342	0.0162208	0.210516	3.87461	2.48434e-05	0.00415088	0.119506	3.73221	9.49064e-05	0.0523462	9.07074
					(99,590)	6.89157e-10	0.0118344	0.0163054	0.210541	3.87506	2.55226e-05	0.00414778	0.119551	3.73221	9.56086e-05	0.0523649	9.07199
					SuperFineGrid	2.09174e-10	0.00442011	0.00980437	0.191958	4.48782	7.02679e-06	0.00152851	0.0898581	3.61443	4.03203e-05	0.0446097	11.2349
					(250,974)	3.80484e-11	0.000656191	0.00153277	0.0272396	0.697416	9.26846e-07	0.000213717	0.0103452	0.416525	4.96502e-06	0.00438942	1.13947
					(500,974)	1.30758e-13	2.70725e-06	1.01431e-05	0.000377994	0.0142944	5.05374e-09	2.18905e-06	0.000244263	0.0141269	4.67309e-08	0.000126756	0.294364
					(750,974)	1.2604e-13	1.25876e-07	5.84585e-07	5.80401e-06	0.00134169	7.62262e-11	1.64473e-06	3.06171e-06	0.000289786	1.26496e-10	2.36928e-07	0.288899
				M11	UltraFine	5.68938e-10	0.00451045	0.0058477	0.0428131	0.568592	5.46628e-07	0.000187321	0.00283636	0.0709695	1.5619e-05	0.00328615	0.0499668
					(99,590)	6.31437e-10	0.00549006	0.00582194	0.0433134	0.567272	6.83757e-07	0.000177597	0.00289761	0.070717	1.73646e-05	0.00356841	0.0505003
					SuperFineGrid	3.99754e-11	0.000641652	0.00112452	0.0169149	0.272595	3.21513e-07	2.96395e-05	0.00127617	0.0339099	7.68352e-07	0.000338207	0.0065455
					(250,974)	2.7773e-12	6.55446e-05	0.000220634	0.00448673	0.140176	8.24219e-09	2.54872e-06	0.000194925	0.00847163	9.44354e-09	6.01684e-06	0.00119698
					(500,974)	4.1411e-14	6.62725e-07	2.2808e-06	7.40621e-05	0.00259896	7.06038e-10	2.75213e-08	7.74367e-06	0.000837125	1.54754e-09	6.42581e-06	0.00135924
					(750,974)	4.21785e-14	1.06132e-06	3.38285e-06	0.00010618	0.00496447	2.01211e-10	9.18388e-09	7.62251e-06	0.000832826	3.77017e-09	5.66663e-06	0.00135321
				M11L	UltraFine	1.87426e-09	0.00616586	0.008667	0.0786947	0.617012	1.08476e-05	0.000673042	0.0168864	0.34962	1.56806e-05	0.0104254	0.203813
					(99,590)	1.42497e-09	0.00553589	0.00855079	0.0793296	0.61603	1.03657e-05	0.000696225	0.0169949	0.349772	1.59865e-05	0.0102423	0.198918
					SuperFineGrid	8.23559e-11	0.00113985	0.00225205	0.02688	0.359012	1.98679e-07	4.00139e-05	0.00173722	0.0960764	8.57286e-07	0.000647879	0.01979
					(250,974)	6.52586e-12	0.00016731	0.000537283	0.0108616	0.232622	1.77949e-08	5.81655e-06	0.000486575	0.0407574	3.90533e-08	3.08581e-05	0.000960125
					(500,974)	1.16258e-13	2.76098e-07	1.24987e-06	7.70207e-05	0.000349184	1.32098e-09	8.06889e-07	1.51806e-05	0.00104203	1.01591e-08	4.85e-06	8.65735e-05
					(750,974)	1.05519e-13	2.04737e-07	1.12966e-06	2.04044e-05	0.000338543	4.10654e-10	7.71471e-07	9.95162e-07	0.000107625	1.68192e-09	2.73577e-06	0.000195029
				SOGGA11	UltraFine	1.61008e-08	0.104023	0.0628349	6.0946	9.96831	6.62935e-05	0.0053151	0.139457	4.10788	0.000243962	0.0684875	0.665064
					(99,590)	4.81864e-09	0.0478402	0.059339	5.77013	9.9269	2.95322e-05	0.00361914	0.131145	3.97888	0.000163153	0.0534065	0.671708
					SuperFineGrid	1.5428e-09	0.0195627	0.032018	5.6072	16.555	1.95001e-05	0.00590574	0.221192	10.7061	0.000128128	0.0690584	1.9282
					(250,974)	9.57843e-11	0.00198703	0.00569742	0.955786	2.18672	3.19011e-06	0.000912255	0.0488967	1.70273	2.20313e-05	0.0101217	0.244518
					(500,974)	6.44039e-14	5.66598e-07	0.00252763	0.301967	0.528867	1.22246e-08	2.98766e-07	0.0352755	0.483672	1.03771e-05	6.58855e-06	0.000321266
					(750,974)	6.06584e-14	4.73161e-07	0.00252744	0.301918	0.529372	1.25086e-08	6.08806e-08	0.0352809	0.483626	1.03792e-05	5.71937e-07	9.82805e-05
				SOGGA11X	UltraFine	1.64474e-09	0.00251824	0.0019291	0.0216742	0.28553	3.03812e-06	0.000128849	0.00525086	0.20847	1.33032e-05	0.00568583	0.753019
					(99,590)	1.40186e-09	0.00147153	0.00185462	0.0213751	0.285027	1.99303e-06	0.000138332	0.00522611	0.208569	9.85984e-06	0.00529247	0.750942
					SuperFineGrid	1.52884e-10	0.000208542	0.000319568	0.00271068	0.0432061	3.77991e-07	5.30608e-05	0.00107077	0.0332904	1.78269e-06	0.000794862	0.091426
					(250,974)	3.77115e-12	1.93099e-05	1.88737e-05	0.000418908	0.0147832	1.21094e-08	1.69282e-06	8.20518e-05	0.0030445	3.72374e-08	4.39925e-05	0.00887558
					(500,974)	6.88512e-14	6.23006e-08	5.14484e-07	6.90577e-05	0.000778749	1.70866e-10	1.07271e-08	2.05742e-07	1.93172e-05	7.70531e-11	9.49797e-09	8.27839e-06
					(750,974)	7.25615e-14	1.59839e-07	6.96551e-07	7.98455e-05	0.000261896	1.68401e-10	1.06015e-08	2.0445e-07	1.92e-05	3.11631e-11	4.83548e-09	6.7574e-06
				MN12L	UltraFine	2.70014e-09	0.00502693	0.00546335	0.0413326	0.685823	1.21801e-05	0.000874671	0.0223868	0.3054	2.71797e-05	0.0122192	1.27438
					(99,590)	2.40425e-09	0.00499594	0.00516953	0.0411392	0.68517	1.29494e-05	0.000918242	0.0222783	0.306206	2.75367e-05	0.0121381	1.27713
					SuperFineGrid	5.86314e-11	0.000701017	0.00112129	0.0160781	0.305138	3.26157e-07	3.08575e-05	0.00114151	0.0259115	1.33542e-06	0.00102466	0.0952429
					(250,974)	1.09061e-12	3.04797e-05	8.23555e-05	0.00219821	0.0622766	1.0263e-08	1.50849e-06	5.58093e-05	0.00336723	1.50771e-08	8.05345e-06	0.00752015
					(500,974)	2.88172e-14	2.94902e-07	7.24966e-07	0.000400474	0.00073273	3.72261e-10	9.62314e-08	5.43474e-06	0.000315083	3.49438e-11	1.07997e-07	0.00355252
					(750,974)	2.66565e-14	1.47566e-07	8.05367e-07	0.000400352	0.000731511	3.58964e-10	9.33916e-08	5.27843e-06	0.000309712	3.22606e-11	9.67728e-08	0.0035522
				N12SX	UltraFine	1.06992e-09	0.00932352	0.0145559	0.174824	2.41415	1.18872e-05	0.00203889	0.0638861	2.76034	5.19742e-05	0.0235331	7.54689
					(99,590)	1.0244e-09	0.00919774	0.0145496	0.174794	2.41393	1.19478e-05	0.00204016	0.0639117	2.76041	5.17793e-05	0.0235123	7.54618
					SuperFineGrid	2.81266e-10	0.00459002	0.00983554	0.21963	4.17236	7.03499e-06	0.0014429	0.0928421	5.02891	3.67512e-05	0.0385002	15.5134
					(250,974)	3.20944e-11	0.00054974	0.00132929	0.0313653	0.932683	9.01836e-07	0.000189779	0.012794	0.981345	4.2832e-06	0.00480355	3.04085
					(500,974)	1.92813e-13	5.8476e-06	2.54404e-05	0.000975514	0.0356343	1.01453e-08	4.04498e-06	0.000432317	0.0404795	9.54582e-08	0.00018238	0.12628
					(750,974)	7.14388e-14	7.90677e-08	7.54874e-07	5.51695e-06	0.000226813	5.24561e-10	3.31468e-07	4.73136e-05	0.00777681	8.05093e-09	2.2786e-05	0.0250198
				N12	UltraFine	4.43519e-09	0.0533494	0.0748645	1.19241	19.7252	6.64353e-05	0.00944167	0.562193	45.4755	0.000208903	0.168811	85.8771
					(99,590)	4.35911e-09	0.0533523	0.0748473	1.19202	19.7315	6.63564e-05	0.00944066	0.562202	45.4765	0.000209311	0.168827	85.8774
					SuperFineGrid	1.37662e-09	0.0240137	0.0561574	0.933545	17.5228	2.41064e-05	0.00560873	0.388234	37.3975	0.000135413	0.112718	64.1687
					(250,974)	7.24538e-11	0.00266447	0.00973369	0.306165	8.73572	3.42001e-06	0.001169	0.137822	19.8341	2.64992e-05	0.0432955	37.258
					(500,974)	3.83504e-12	0.000139585	0.000662402	0.0202443	0.699626	1.73861e-07	7.55054e-05	0.00826154	1.47555	1.68516e-06	0.00253331	2.56968
					(750,974)	4.44233e-14	2.12987e-06	1.33124e-05	0.00071075	0.0343059	2.23977e-09	1.25826e-06	0.000238847	0.0586748	2.83441e-08	7.55627e-05	0.092475
				MN12SX	UltraFine	2.56188e-09	0.00299193	0.00333572	0.0271084	0.341192	6.37662e-06	0.000645483	0.0108691	0.17469	6.49539e-06	0.0101144	0.506342
					(99,590)	2.21865e-09	0.00309344	0.00319705	0.0270825	0.340986	6.72576e-06	0.000695726	0.0110225	0.175909	7.03973e-06	0.0100189	0.51608
					SuperFineGrid	3.6837e-11	0.000372803	0.00066525	0.00940147	0.20567	5.49459e-07	1.84764e-05	0.000296736	0.0140925	4.1517e-07	0.00111387	0.0338883
					(250,974)	7.08404e-13	1.66938e-05	4.70731e-05	0.00123937	0.0369716	1.24305e-08	1.4406e-06	4.39759e-05	0.00178185	3.155e-08	2.39897e-06	0.00943596
					(500,974)	3.38208e-14	0.000270452	2.45783e-05	9.1292e-06	0.000338763	5.22614e-10	1.42846e-07	1.06414e-05	0.000549971	6.71648e-11	1.09058e-08	5.2926e-06
					(750,974)	3.19903e-14	2.04843e-07	7.04875e-07	8.31696e-06	0.000312807	5.3106e-10	1.44755e-07	1.07902e-05	0.000560154	6.78768e-11	9.58879e-09	5.27483e-06
				MN15	UltraFine	7.83356e-10	0.00344674	0.00243653	0.018037	0.155794	3.75803e-06	0.000256641	0.00733776	0.137852	1.06164e-05	0.00319939	0.126668
					(99,590)	7.17565e-10	0.00310127	0.00248186	0.017871	0.155691	3.7663e-06	0.000256078	0.00734602	0.137914	1.08131e-05	0.00319897	0.127587
					SuperFineGrid	1.10894e-11	0.000137992	0.000223798	0.00277413	0.0378447	7.56196e-08	1.04113e-05	0.000309989	0.00640807	2.0477e-07	0.000163591	0.00964907
					(250,974)	1.63836e-13	3.65293e-06	1.19116e-05	0.000243903	0.00591259	2.40971e-08	3.63273e-06	2.95781e-06	0.000372682	5.27105e-09	3.4928e-06	0.000608844
					(500,974)	3.67779e-14	2.20895e-08	7.92556e-08	7.35269e-07	2.51165e-05	2.25951e-08	8.98545e-09	1.85094e-07	4.67684e-05	1.38868e-11	1.46802e-08	0.00012701
					(750,974)	3.69812e-14	1.76696e-08	8.19296e-08	6.93061e-07	2.65244e-05	2.26514e-08	5.56962e-09	4.41663e-07	4.99477e-05	1.35116e-11	1.49287e-08	0.000127012
				MN15L	UltraFine	6.34736e-10	0.011618	0.00983208	0.0886042	0.734761	1.71146e-05	0.00142106	0.0336816	0.47073	4.17108e-05	0.018132	26.8933
					(99,590)	8.1036e-10	0.0118633	0.0101935	0.0887108	0.73574	1.67885e-05	0.00137816	0.0336958	0.467568	4.30631e-05	0.0180097	26.6017
					SuperFineGrid	2.39672e-11	0.000292496	0.000469124	0.00507541	0.0748304	7.17288e-07	7.26001e-05	0.00174194	0.0446715	1.89817e-06	0.000989225	3.45729
					(250,974)	2.47129e-13	8.0363e-06	1.80244e-05	0.000458692	0.0105346	2.88047e-09	5.00081e-07	3.22801e-05	0.000854035	4.88795e-08	5.03424e-05	0.0583216
					(500,974)	6.02304e-15	4.27427e-08	1.22472e-07	3.1696e-06	2.9093e-05	1.11007e-09	1.03203e-08	1.41165e-05	0.000425082	2.7855e-11	7.51031e-05	0.000107259
					(750,974)	4.25753e-15	3.01891e-08	9.54558e-08	3.22478e-06	2.55198e-05	1.07787e-09	1.12763e-08	6.38942e-07	0.000424128	2.72707e-11	7.51044e-05	0.000108749

## Sheet: HCN-BrH
						RRMSE
						dmE/dmΧ1,z					dmμz/dmΧ1,z				dmɑzz/dmΧ1,z
						0	1	2	3	4	0	1	2	3	0	1	2
				BLYP	UltraFine	7.87281e-11	0.0374749	0.02542	0.0552109	0.698326	3.85152e-05	0.00908619	0.10124	2.11306	5.59704e-05	0.00647293	0.126949
					(99,590)	6.50636e-11	0.026212	0.0190119	0.0456156	0.629515	3.73587e-05	0.00851771	0.0974182	2.02023	4.41559e-05	0.00581752	0.100669
					SuperFineGrid	1.79798e-11	0.0152802	0.0138661	0.071875	0.762692	4.08181e-06	0.00117257	0.0230988	0.583245	1.24781e-05	0.0042431	0.132095
					(250,974)	1.28941e-12	0.00165774	0.00250712	0.0217833	0.389494	2.39775e-07	8.87385e-05	0.00392086	0.14289	2.56983e-06	0.00115754	0.0641679
					(500,974)	2.51657e-14	5.96499e-05	0.000129722	0.00293945	0.0873116	7.88612e-09	1.8664e-06	0.000193463	0.00689757	8.73569e-08	0.000106384	0.00843554
					(750,974)	1.11256e-14	1.49272e-06	7.78883e-06	0.000175067	0.00227564	6.50998e-09	1.04293e-06	0.000104752	0.00735304	1.11802e-08	1.82363e-05	0.00239886
				B1LYP	UltraFine	4.68452e-11	0.0237555	0.0106095	0.053419	0.258978	4.98004e-05	0.00357909	0.107502	0.783345	3.67179e-05	0.00636223	0.144219
					(99,590)	4.3255e-11	0.0182632	0.00793972	0.0413375	0.223879	4.72829e-05	0.00345883	0.103556	0.762054	3.41849e-05	0.00568534	0.143879
					SuperFineGrid	1.27034e-11	0.0105956	0.00691785	0.058209	0.602317	3.52599e-06	0.000694523	0.0228771	0.38435	9.33579e-06	0.0046825	0.13679
					(250,974)	9.49681e-13	0.000873802	0.0012728	0.0117458	0.200292	1.89539e-07	7.61286e-05	0.00279365	0.103106	1.78488e-06	0.000940169	0.0529536
					(500,974)	2.27218e-14	9.70745e-07	1.52753e-05	0.000538116	0.019702	5.69676e-09	4.46697e-06	0.000408022	0.0282583	6.28897e-08	8.00111e-05	0.00774486
					(750,974)	9.40008e-15	6.87378e-07	3.94036e-06	9.8696e-05	0.00276646	3.61804e-09	4.6451e-07	1.78666e-05	0.00165913	7.36364e-09	1.4032e-05	0.00200928
				B3LYP	UltraFine	3.25363e-11	0.0231421	0.00825596	0.0550924	0.240351	4.5091e-05	0.00348125	0.0940371	0.757092	2.99216e-05	0.00661567	0.128307
					(99,590)	2.86765e-11	0.0168335	0.0058908	0.0415922	0.196145	4.2598e-05	0.0034397	0.0904185	0.741602	2.82495e-05	0.00593499	0.127642
					SuperFineGrid	1.25296e-11	0.00961833	0.00666971	0.0527862	0.566437	3.13848e-06	0.000655327	0.0202327	0.350522	8.6886e-06	0.00411494	0.112494
					(250,974)	8.05312e-13	0.000820308	0.00100249	0.0119435	0.133558	1.5873e-07	7.05097e-05	0.00213742	0.0916654	1.49256e-06	0.000962269	0.0401178
					(500,974)	1.9112e-14	3.07308e-05	7.36078e-05	0.00148114	0.0562114	5.28159e-09	3.37178e-06	0.000309311	0.0215912	5.99702e-08	6.96599e-05	0.00685612
					(750,974)	9.91062e-15	6.46101e-07	3.13291e-06	8.31433e-05	0.0022115	3.3062e-09	5.00924e-07	1.65211e-05	0.00151754	6.72239e-09	1.2794e-05	0.0017173
				BhandH	UltraFine	4.65715e-11	0.00289372	0.00180167	0.00961078	0.0640078	3.49798e-07	5.64195e-06	6.44064e-05	0.00149128	2.89098e-07	1.06333e-05	0.000126241
					(99,590)	4.92493e-11	0.00363235	0.00213437	0.0122446	0.0665084	1.75141e-08	1.62103e-06	6.70746e-05	0.00176393	1.29573e-08	1.49817e-06	2.06904e-05
					SuperFineGrid	2.92519e-12	0.000411257	0.000318276	0.00264388	0.0263658	7.49347e-09	5.21358e-07	2.65592e-05	0.00160037	1.68464e-09	3.16195e-07	7.5425e-06
					(250,974)	5.36366e-14	1.29106e-05	1.58367e-05	0.000208238	0.00416852	7.17919e-09	1.67277e-07	1.97676e-05	0.00146339	6.8665e-10	8.04882e-08	4.04429e-06
					(500,974)	1.69023e-14	4.53511e-06	1.71932e-05	0.000445421	0.0136715	7.17777e-09	1.70882e-07	1.98642e-05	0.0014623	6.86633e-10	7.95246e-08	4.0113e-06
					(750,974)	1.00695e-14	1.45171e-06	1.03392e-05	0.000208455	0.00983971	7.17739e-09	1.70855e-07	1.98633e-05	0.00146204	6.86715e-10	7.94636e-08	4.01089e-06
				BhandHLYP	UltraFine	5.00774e-11	0.0131227	0.00737278	0.0361076	0.251575	1.4988e-05	0.00372816	0.0344252	0.735739	2.36073e-05	0.00712423	0.120671
					(99,590)	3.52445e-11	0.0108056	0.00621513	0.0308796	0.225212	1.46454e-05	0.00367089	0.0334498	0.721617	2.08289e-05	0.00662473	0.116691
					SuperFineGrid	8.63975e-12	0.00437397	0.00314668	0.0229222	0.181981	2.43191e-06	0.000513291	0.0129202	0.226412	5.18924e-06	0.00213094	0.103514
					(250,974)	5.49348e-13	0.000471168	0.000559636	0.00722708	0.107528	1.46161e-07	6.17716e-05	0.00216775	0.0876316	8.63674e-07	0.000734135	0.0363932
					(500,974)	1.26745e-14	8.73269e-07	4.83524e-06	0.000187662	0.00836238	4.68037e-09	2.71693e-06	0.000221465	0.0123586	1.83138e-07	7.23865e-05	0.00491627
					(750,974)	8.22032e-15	5.49877e-07	2.27829e-06	5.71441e-05	0.00165519	1.50947e-09	8.13974e-08	1.86035e-05	0.00136168	5.1333e-08	8.04745e-05	0.0120038
				LC-BLYP	UltraFine	1.31776e-11	0.00558641	0.00212709	0.0121162	0.0871218	8.15696e-07	0.000184479	0.00287061	0.0915291	1.08576e-06	0.000437694	0.00876835
					(99,590)	2.2783e-11	0.00782099	0.00287674	0.0180023	0.114451	8.63167e-07	0.000164571	0.00261192	0.0537142	1.01609e-06	0.00045482	0.00610923
					SuperFineGrid	3.44857e-12	0.000959339	0.000609166	0.00529038	0.0460953	2.76298e-07	1.79426e-05	0.000625149	0.0514814	4.01916e-07	7.55738e-05	0.00238079
					(250,974)	7.98098e-14	4.07472e-05	7.33867e-05	0.00200906	0.0487052	2.90671e-08	8.01867e-06	0.000672821	0.0367145	4.02383e-08	2.51841e-05	0.00101183
					(500,974)	3.49213e-14	1.40685e-06	1.07043e-05	0.000491042	0.0158708	5.77094e-08	6.74069e-06	0.000465685	0.0215908	3.22306e-08	1.30256e-05	0.000489256
					(750,974)	3.96161e-14	1.69852e-06	8.96862e-06	0.000447769	0.0142414	1.25302e-08	6.36018e-07	9.87099e-05	0.00498634	1.03991e-08	4.27079e-06	0.000436518
				CAM-B3LYP	UltraFine	3.62596e-11	0.00545668	0.00437984	0.0188092	0.186064	1.58545e-05	0.002038	0.0332364	0.43834	2.21163e-05	0.00360342	0.1108
					(99,590)	7.41596e-12	0.00417803	0.00285729	0.0179401	0.167259	1.61507e-05	0.00199543	0.033523	0.432946	2.0364e-05	0.00336265	0.106703
					SuperFineGrid	5.9424e-12	0.00319568	0.00176569	0.0150033	0.0951022	1.56235e-06	0.000303447	0.00936855	0.160576	3.16442e-06	0.00134108	0.0271294
					(250,974)	3.53007e-13	0.000194156	0.000305581	0.00348186	0.048675	1.14961e-07	2.91545e-05	0.00161903	0.0383858	6.62883e-07	0.000348283	0.0210754
					(500,974)	2.85902e-14	1.269e-05	6.41711e-05	0.00165089	0.0561601	1.04572e-08	2.5974e-06	0.000166381	0.0109736	7.19823e-08	4.77592e-05	0.00285396
					(750,974)	2.32952e-14	5.57978e-06	1.92463e-05	0.000570152	0.0293909	2.40039e-09	1.16922e-07	1.24311e-05	0.0011363	1.50051e-08	1.73252e-05	0.00197993
				PBE	UltraFine	8.51425e-11	0.0170634	0.00892164	0.0373108	0.218958	1.82593e-05	0.00268365	0.0355695	0.586301	1.97815e-05	0.00230453	0.0394022
					(99,590)	1.05784e-10	0.021348	0.0122411	0.0500405	0.296671	1.7567e-05	0.00273548	0.0351726	0.59357	2.04429e-05	0.00245945	0.0433442
					SuperFineGrid	3.53795e-12	0.00253471	0.00105207	0.0110022	0.0615832	3.16803e-07	6.36358e-05	0.00179094	0.0344789	4.96008e-07	0.000304693	0.00658659
					(250,974)	8.44031e-14	5.94209e-05	5.88962e-05	0.000594498	0.00813882	1.90245e-08	7.08698e-07	6.65785e-05	0.00475274	3.42428e-08	1.61401e-05	0.000624183
					(500,974)	1.68132e-14	2.05831e-06	1.13344e-05	0.000447431	0.0154624	1.24147e-08	1.62439e-07	1.13101e-05	0.00200684	2.61835e-10	4.83132e-08	4.68252e-06
					(750,974)	9.33413e-15	4.25375e-07	4.10712e-06	0.000151743	0.00424884	1.24335e-08	1.72604e-07	1.1479e-05	0.00196471	2.62436e-10	4.81539e-08	4.60388e-06
				PBE0	UltraFine	7.31154e-11	0.0268238	0.00919913	0.0554511	0.22813	2.05403e-05	0.00457771	0.046561	0.98602	2.26405e-05	0.00588144	0.0688335
					(99,590)	8.42826e-11	0.0311824	0.0107834	0.0673082	0.252598	2.03892e-05	0.00459688	0.0460037	0.986296	2.14651e-05	0.00599038	0.0715313
					SuperFineGrid	2.86258e-12	0.00205694	0.00101927	0.00870714	0.0435599	3.1028e-07	6.46669e-05	0.0028682	0.0347894	9.4792e-07	0.000658387	0.00937045
					(250,974)	8.23255e-14	5.29898e-05	8.32987e-05	0.000883137	0.0157187	9.28432e-09	3.84856e-06	0.000148103	0.0105841	5.96244e-08	3.44534e-05	0.00153955
					(500,974)	1.59633e-14	1.75923e-06	1.06304e-05	0.000328077	0.0118166	1.75927e-09	1.13853e-06	0.000108337	0.0107522	6.25327e-09	3.15051e-07	1.05094e-05
					(750,974)	8.4026e-15	5.13867e-07	4.08702e-06	0.000129814	0.00324298	1.75116e-09	1.14065e-06	0.000107252	0.0105712	1.8477e-10	2.48426e-08	6.13993e-07
				LC-wPBE	UltraFine	1.65328e-10	0.107675	0.0376708	0.281682	4.49272	4.09811e-05	0.0112033	0.117478	2.36401	7.41542e-05	0.0304351	0.390437
					(99,590)	1.26541e-10	0.108653	0.0262581	0.594107	19.3166	3.6734e-05	0.00997626	0.106197	2.16777	5.82232e-05	0.0292108	0.358658
					SuperFineGrid	2.9841e-11	0.0182255	0.0216014	0.363917	13.8392	1.03736e-06	0.000434458	0.0142408	0.272088	4.42725e-06	0.00292189	0.0887336
					(250,974)	3.03626e-11	0.0101347	0.0081535	0.160823	4.60881	1.4185e-07	2.14883e-05	0.00106817	0.0347276	8.91416e-08	9.21802e-05	0.00226643
					(500,974)	2.3681e-11	0.0114291	0.0081677	0.0948632	5.19035	3.63889e-08	8.22082e-06	0.000273478	0.0190225	5.31174e-08	1.81233e-05	0.000682101
					(750,974)	2.61715e-12	0.00250867	0.0071155	0.208965	3.58259	1.75865e-08	9.24149e-07	0.000192428	0.0161778	1.52381e-08	1.47675e-05	0.00152811
				LC-wHPBE	UltraFine	1.56257e-10	0.106522	0.0343088	0.246263	1.10568	4.10134e-05	0.0111848	0.117868	2.37406	7.4084e-05	0.0304232	0.387245
					(99,590)	1.41664e-10	0.108451	0.0323943	0.253104	1.04477	3.66527e-05	0.00994935	0.105571	2.1513	5.81497e-05	0.0291733	0.358089
					SuperFineGrid	3.85427e-12	0.00238817	0.00262206	0.0160784	0.170883	9.91737e-07	0.000455075	0.0144517	0.2234	4.4066e-06	0.00290413	0.0874188
					(250,974)	5.63996e-13	0.000175585	0.000244275	0.00271506	0.0581798	5.79096e-08	1.77528e-05	0.001029	0.0271778	8.80309e-08	0.000104786	0.00305667
					(500,974)	5.48047e-13	6.72535e-05	0.000174614	0.00163621	0.054708	9.42711e-09	7.27668e-07	0.000215358	0.0163742	1.99168e-08	4.28126e-06	0.000267353
					(750,974)	5.4787e-13	6.72167e-05	0.000174829	0.0016355	0.0547569	9.35045e-09	7.1269e-07	0.000214181	0.0163279	2.34094e-09	1.94591e-06	0.000251369
				B97	SG3	1.37554e-08	0.587096	0.262862	2.09364	52.6855	0.000144613	0.0407565	1.44133	61.7223	0.000243469	0.184892	13.7521
					(99,590)	1.79829e-10	0.0815188	0.130635	2.1269	53.738	0.000194468	0.0389948	1.46929	59.6099	0.000202432	0.183271	14.2201
					(250,974)	9.20532e-11	0.111756	0.114684	1.80939	24.3607	5.1906e-05	0.0228621	0.822753	35.4254	0.000193233	0.153104	5.96698
					(500,974)	1.46454e-12	0.00305592	0.00741709	0.222528	6.81025	8.84232e-06	0.00702122	0.572009	37.4408	1.40899e-05	0.0216529	1.88043
					(750,974)	5.41798e-13	5.16432e-05	0.000113093	0.00616144	0.267227	5.32521e-07	0.000583267	0.0767618	6.97476	5.22055e-06	0.00946489	1.34147
				B97-D	SG3	1.54522e-08	0.392121	0.0541837	0.708707	15.0167	0.000128859	0.0342709	1.14821	45.9077	0.000401589	0.121437	7.066
					(99,590)	7.45975e-10	0.180202	0.0539562	0.850382	18.586	0.000318116	0.0375855	1.18083	40.5071	0.000168814	0.124139	7.65981
					(250,974)	5.81354e-11	0.044196	0.0513817	0.565119	9.78789	3.48998e-05	0.0153073	0.505285	24.2371	0.000132734	0.0833825	3.98876
					(500,974)	1.54221e-12	0.00223652	0.00496009	0.10969	3.13945	7.06186e-06	0.00474337	0.417584	25.5191	1.58104e-05	0.0189794	1.51714
					(750,974)	4.87377e-13	6.2411e-05	0.000129404	0.00352881	0.134823	3.31205e-07	0.00035965	0.0443943	4.36875	4.90405e-06	0.00820441	0.984912
				wB97	UltraFine	2.76832e-09	0.282627	0.213438	1.17899	30.0225	0.000907518	0.0672617	2.16364	36.7247	0.000824983	0.24836	17.0306
					(99,590)	2.80268e-09	0.28643	0.215156	1.19138	30.1945	0.000909859	0.0673736	2.16836	36.7274	0.00082564	0.249867	17.0312
					SuperFineGrid	4.3346e-10	0.0752097	0.0622026	0.864073	26.2802	0.000179476	0.0377288	1.47307	45.8617	0.00030702	0.17236	14.1203
					(250,974)	1.49063e-10	0.0467912	0.0653224	0.816821	17.0656	5.60461e-05	0.0134708	0.919151	45.7044	0.000228587	0.141351	8.9652
					(500,974)	5.43736e-12	0.0034582	0.00959091	0.243781	9.28777	1.26769e-05	0.00766479	0.686833	44.4803	3.25525e-05	0.0378788	4.55379
					(750,974)	1.99319e-13	0.000188406	0.00079082	0.0297143	1.7992	1.10089e-06	0.000925562	0.135157	12.183	3.28707e-06	0.00608391	1.07589
				wB97X	UltraFine	1.9175e-09	0.207227	0.178121	1.83972	51.478	0.000359323	0.0520505	1.62916	71.4467	0.000642846	0.289577	25.0974
					(99,590)	1.86398e-09	0.209392	0.180195	1.84608	51.468	0.000356828	0.0519619	1.62937	71.4522	0.000641892	0.289257	25.094
					SuperFineGrid	1.91512e-10	0.0444808	0.0856662	1.77932	62.8362	8.91747e-05	0.0187023	0.908348	52.2791	0.000268914	0.262964	29.4727
					(250,974)	1.38519e-10	0.047703	0.0787892	1.2618	33.9312	3.60329e-05	0.0146883	1.12235	63.5921	0.000247794	0.183754	15.1682
					(500,974)	1.79387e-11	0.0142476	0.038417	1.01648	35.2741	1.59923e-05	0.0093297	0.881272	54.2752	0.000109321	0.138772	15.0593
					(750,974)	7.63184e-13	0.000880625	0.00373998	0.143985	7.64746	1.74654e-06	0.00150594	0.215342	19.7157	9.83273e-06	0.0176062	3.02397
				wB97XD	UltraFine	4.12363e-10	0.175829	0.320764	3.90873	72.5945	0.000328979	0.0815175	2.35824	117.424	0.000572021	0.402819	33.35
					(99,590)	5.39238e-10	0.182293	0.319132	3.89935	72.5207	0.000329495	0.0817044	2.3555	117.413	0.000577366	0.403742	33.3544
					SuperFineGrid	3.8368e-10	0.300946	0.474024	7.26267	195.694	9.6983e-05	0.0342784	1.86891	145.557	0.000720501	0.746942	91.9108
					(250,974)	2.30111e-10	0.227241	0.32708	4.78258	123.119	4.53536e-05	0.0180307	1.28974	109.907	0.000484363	0.447424	51.6541
					(500,974)	3.93359e-11	0.0851462	0.219148	4.5371	108.72	1.17821e-05	0.00920698	0.705392	54.1873	0.000310281	0.429663	47.0635
					(750,974)	5.64071e-12	0.0180937	0.0711177	2.16498	79.3689	3.02149e-06	0.00323117	0.417862	44.0704	9.90613e-05	0.202873	34.1764
				WB97X-D3	SG3	6.90874e-09	0.979374	0.313421	3.26424	76.4102	0.000205302	0.0469324	1.84107	122.176	0.000786572	0.332641	34.2627
					(99,590)	1.4014e-09	0.232057	0.207989	1.95633	43.2	0.000360948	0.0321129	1.20793	61.3246	0.000389388	0.169918	16.702
					(250,974)	8.28441e-11	0.0590464	0.0993089	2.18871	50.692	8.31633e-05	0.0311998	1.99462	121.559	0.000185124	0.225504	24.2327
					(500,974)	1.63111e-11	0.0271074	0.0719592	1.66455	42.4072	2.38705e-05	0.0169216	1.49396	101.847	0.00012545	0.167174	19.4605
					(750,974)	3.53371e-12	0.00922336	0.0346901	1.27706	47.2191	7.46258e-07	0.000790585	0.104332	10.6812	6.03197e-05	0.12651	21.2297
				B97M-V	SG3	5.83047e-09	0.413571	0.155436	0.320046	4.80259	0.000133409	0.00473416	0.145151	4.3148	NA	NA	NA
					(99,590)	2.45582e-10	0.0415696	0.0201939	0.192351	3.1906	5.04224e-05	0.00525762	0.126833	4.24664	NA	NA	NA
					(250,974)	4.16049e-12	0.00234688	0.00313762	0.0518418	1.63717	2.29786e-06	0.000825078	0.0298546	1.65001	NA	NA	NA
					(500,974)	3.25355e-13	2.49745e-05	9.67753e-05	0.000962245	0.0373946	4.60935e-07	0.000277581	0.0243495	1.58814	NA	NA	NA
					(750,974)	4.46775e-13	2.1522e-05	0.00010213	0.000814757	0.0412396	1.48743e-08	1.25368e-05	0.00167076	0.154478	NA	NA	NA
				WB97M-V	SG3	NA	NA	NA	NA	NA	NA	NA	NA	NA	NA	NA	NA
					(99,590)	NA	NA	NA	NA	NA	NA	NA	NA	NA	NA	NA	NA
					(250,974)	5.15856e-12	0.00367223	0.00600718	0.0548093	0.803079	6.41877e-06	0.00179698	0.0876262	2.69402	NA	NA	NA
					(500,974)	1.59339e-12	0.000843457	0.00226256	0.0106614	0.269315	5.63946e-07	0.000329267	0.0317735	1.75192	NA	NA	NA
					(750,974)	1.81483e-12	0.000865416	0.00194592	0.0157469	0.208505	5.11191e-08	4.77446e-05	0.00584532	0.552394	NA	NA	NA
				WB97X-V	SG3	NA	NA	NA	NA	NA	NA	NA	NA	NA	NA	NA	NA
					(99,590)	NA	NA	NA	NA	NA	NA	NA	NA	NA	NA	NA	NA
					(250,974)	6.60208e-12	0.00471395	0.00519236	0.0848127	1.54905	8.30897e-06	0.00245036	0.123126	3.15591	NA	NA	NA
					(500,974)	2.75654e-13	2.05061e-05	0.000152626	0.00104472	0.0528527	1.4854e-07	9.26876e-05	0.00863357	0.486136	NA	NA	NA
					(750,974)	2.4888e-13	1.31743e-05	0.0001322	0.00132185	0.0454978	3.89722e-09	5.60639e-07	3.29332e-05	0.000995988	NA	NA	NA
				TPSS	UltraFine	3.26946e-10	0.221895	0.112374	0.5954	5.21034	0.000107103	0.0286622	0.229081	4.8726	0.000175296	0.0419673	0.650156
					(99,590)	3.63797e-10	0.222525	0.10563	0.578588	4.84151	0.000106895	0.0288385	0.226292	4.88884	0.000171583	0.0428976	0.667842
					SuperFineGrid	3.69328e-11	0.0261463	0.0234119	0.123866	1.92844	8.52264e-06	0.00270176	0.0493193	0.76071	2.82938e-05	0.00743307	0.178347
					(250,974)	2.64342e-12	0.00352816	0.00514169	0.0549136	1.33758	7.60551e-07	0.00019623	0.0108602	0.201577	5.5458e-06	0.00270781	0.129286
					(500,974)	5.0456e-13	7.80726e-05	0.00025892	0.00984257	0.0870516	9.57961e-09	1.42837e-06	0.000170655	0.00467648	3.91677e-09	3.34436e-06	0.000346332
					(750,974)	5.04676e-13	7.81164e-05	0.000258462	0.00981466	0.0868479	9.74603e-09	1.46088e-06	4.63697e-05	0.00478659	1.17246e-09	9.923e-08	8.25655e-06
				RevTPSS	UltraFine	1.1393e-10	0.0680583	0.0233586	0.181088	1.24211	9.22983e-05	0.00791105	0.157739	2.24883	6.6085e-05	0.017398	0.175051
					(99,590)	1.32539e-10	0.0804034	0.0238471	0.171261	0.959596	9.25946e-05	0.00785505	0.156486	2.21415	6.657e-05	0.0173402	0.173821
					SuperFineGrid	2.59071e-11	0.0177743	0.0156892	0.0972095	1.01724	5.41353e-06	0.00145044	0.0245944	0.527375	1.89071e-05	0.00458835	0.139997
					(250,974)	1.44151e-12	0.0019467	0.00211594	0.0292079	0.463929	3.98403e-07	9.05251e-05	0.00475229	0.0926369	2.67445e-06	0.00142765	0.0555838
					(500,974)	2.15962e-13	6.27533e-05	0.000129241	0.00133622	0.0401198	1.02314e-08	3.1838e-07	2.76562e-05	0.000765938	1.84097e-09	1.22849e-06	0.000105028
					(750,974)	2.15558e-13	6.25719e-05	0.000129087	0.00133313	0.040068	1.01023e-08	3.40996e-07	2.79613e-05	0.000804207	9.68289e-10	1.61575e-07	1.60502e-05
				TPSSh	UltraFine	3.40334e-10	0.206977	0.110159	0.54127	4.86001	0.000102231	0.0280976	0.230587	4.79705	0.000177449	0.0425827	0.723477
					(99,590)	3.75509e-10	0.207937	0.10424	0.52833	4.55101	0.000102164	0.0282384	0.227378	4.81522	0.000172935	0.0434007	0.743692
					SuperFineGrid	3.37011e-11	0.0243179	0.0198004	0.11296	1.56075	7.62554e-06	0.00230959	0.0481611	0.598663	2.55116e-05	0.00805893	0.168796
					(250,974)	2.47263e-12	0.00313556	0.00470103	0.0459581	0.996148	7.45933e-07	0.000206854	0.0107754	0.213247	5.28775e-06	0.00267023	0.138888
					(500,974)	4.51717e-13	7.67812e-05	9.01905e-05	0.00212317	0.0694504	9.27461e-09	1.35484e-06	0.000167938	0.0047248	3.88126e-09	3.28486e-06	0.000375788
					(750,974)	4.51431e-13	7.68986e-05	8.99766e-05	0.00212489	0.0692833	9.41065e-09	1.43434e-06	0.00017762	0.00501366	1.22395e-09	9.33439e-08	8.49032e-06
				HSE06	UltraFine	2.73764e-10	0.0337082	0.0276479	0.178078	1.20217	7.00721e-05	0.00644147	0.0987469	1.42574	2.39755e-05	0.00615713	0.218741
					(99,590)	1.73288e-10	0.0343996	0.0299067	0.188193	1.2602	7.00796e-05	0.0063525	0.0987446	1.44447	1.8844e-05	0.00631906	0.22419
					SuperFineGrid	3.67252e-11	0.0249311	0.0141749	0.13672	0.960482	1.35812e-05	0.00233746	0.0725401	1.07813	2.82817e-05	0.0123814	0.241385
					(250,974)	1.85863e-13	0.000223458	0.000200187	0.00332042	0.0399821	1.10995e-07	1.58423e-05	0.000885963	0.0193362	3.48693e-07	0.000281236	0.00867456
					(500,974)	1.75722e-14	2.55165e-06	1.11279e-05	0.000368923	0.0115232	3.08832e-09	1.17958e-07	2.19941e-05	0.00182248	1.47358e-08	1.64949e-05	0.00135197
					(750,974)	1.63285e-14	1.82287e-06	5.97373e-06	0.000162285	0.00628265	3.2089e-09	1.43908e-06	0.000141122	0.0117045	2.51265e-09	4.489e-06	0.000560171
				HSE03	UltraFine	3.80287e-10	0.0639463	0.058318	0.740467	14.999	8.52174e-05	0.00605807	0.127471	1.45115	2.48521e-05	0.00604292	0.235405
					(99,590)	1.87904e-10	0.0388519	0.0347473	0.312668	2.56486	8.4272e-05	0.00598546	0.12688	1.45202	2.03558e-05	0.00621497	0.244086
					SuperFineGrid	3.13641e-11	0.020736	0.0144843	0.113303	1.25095	1.49689e-05	0.00249708	0.0775302	1.19905	2.95993e-05	0.0134837	0.265742
					(250,974)	2.27905e-11	0.00729879	0.017772	0.278064	9.03978	1.42429e-07	1.80356e-05	0.000960171	0.0386837	4.63878e-07	0.000253249	0.0101077
					(500,974)	1.36623e-11	0.00601749	0.00337372	0.0171518	0.574189	5.19622e-08	1.7026e-05	0.00207676	0.175664	1.58814e-08	9.59604e-06	0.000945814
					(750,974)	2.4221e-12	0.000626627	0.000297562	0.0201474	0.721158	1.4955e-08	7.801e-07	6.76207e-05	0.00696953	1.02268e-08	9.50043e-07	0.000133922
				B2PLYP	UltraFine	2.38292e-11	0.00839311	0.0039024	0.0321993	0.258452	2.69518e-05	0.00191417	0.0552509	0.463661	2.23876e-05	0.00374096	0.100817
					(99,590)	1.39859e-11	0.00656025	0.00316182	0.0296326	0.23158	2.70093e-05	0.00188225	0.0553325	0.457848	2.05076e-05	0.00362999	0.0968687
					SuperFineGrid	7.60986e-12	0.00239931	0.00222017	0.0129833	0.146763	1.85511e-06	0.000422493	0.010273	0.220954	3.68446e-06	0.00162604	0.0406083
					(250,974)	3.79302e-13	0.000343402	0.000349958	0.00563885	0.0741368	7.14594e-08	1.52772e-05	0.00064518	0.0210498	4.11019e-06	0.00141271	0.0248885
					(500,974)	1.29609e-14	2.92138e-06	7.07785e-06	0.00018257	0.00206394	3.80485e-08	1.50306e-05	0.000340954	0.0277594	3.90856e-06	0.00112603	0.135966
					(750,974)	1.27026e-14	1.11045e-06	4.25838e-06	7.12628e-05	0.00243968	7.43969e-09	5.61453e-06	0.000571654	0.0446889	1.90422e-06	0.0031151	0.476748
				mPW2PLYP	UltraFine	2.56503e-11	0.00748385	0.00409614	0.0460326	1.02048	2.14616e-05	0.00244401	0.0539781	1.43691	1.36278e-05	0.00613863	0.321425
					(99,590)	1.76939e-11	0.00556459	0.00406145	0.0452906	0.998715	2.11148e-05	0.00249052	0.053783	1.43867	1.2927e-05	0.00602981	0.321079
					SuperFineGrid	6.16408e-12	0.00237639	0.00171685	0.023721	0.91882	2.69671e-06	0.000596215	0.0275927	2.04017	1.34818e-05	0.00350931	0.16909
					(250,974)	1.32308e-12	0.000702432	0.00116317	0.0234495	1.02207	1.11566e-07	7.68579e-05	0.00693923	0.617655	4.09629e-06	0.00294336	0.320421
					(500,974)	1.57325e-13	0.00017257	0.000489021	0.012581	0.518637	9.10349e-08	3.99404e-05	0.00290143	0.189413	1.97987e-06	0.00116452	0.014903
					(750,974)	6.72969e-14	0.000110177	0.000460078	0.01721	0.894491	1.94413e-08	1.95529e-05	0.00243402	0.226996	1.51766e-06	0.000608718	0.0237176
				PBE0DH	UltraFine	9.98324e-11	0.0137388	0.0101381	0.029394	0.269252	3.2443e-05	0.00355826	0.063662	0.673734	3.45457e-05	0.00433306	0.107262
					(99,590)	1.09205e-10	0.015257	0.0117909	0.0331169	0.306289	3.18568e-05	0.00353663	0.0637384	0.670707	3.34286e-05	0.00425334	0.109712
					SuperFineGrid	1.74313e-12	0.00100072	0.000636652	0.00417359	0.0858295	2.69243e-07	8.82294e-05	0.000992282	0.0498999	1.73091e-06	0.000984403	0.0158402
					(250,974)	2.43762e-13	3.31099e-05	0.000183894	0.00144416	0.0498299	1.90004e-08	7.5823e-06	0.000597798	0.045103	1.6319e-06	0.00138279	0.157506
					(500,974)	2.52459e-13	2.29353e-05	4.77793e-05	0.00133014	0.0483819	1.83785e-08	1.04678e-05	0.000642316	0.0454734	2.18922e-06	0.00295886	0.515392
					(750,974)	2.5252e-13	2.25287e-05	4.83417e-05	0.00133586	0.0484549	7.25745e-09	5.2476e-06	0.000463261	0.0338542	1.30576e-06	0.00284994	0.528809
				PBEQIDH	UltraFine	4.00843e-11	0.0103485	0.00481972	0.0812642	2.91723	2.72989e-05	0.00211215	0.0460292	0.471731	1.60507e-05	0.00389411	0.0690783
					(99,590)	4.37406e-11	0.0124865	0.00547594	0.0827601	2.92361	2.66987e-05	0.00212907	0.0461173	0.472048	1.61019e-05	0.00398174	0.0680835
					SuperFineGrid	1.59009e-12	0.00099188	0.00260253	0.0792685	2.93455	2.10692e-07	9.40033e-05	0.0127405	0.955233	1.54961e-05	0.0349845	4.18049
					(250,974)	4.73002e-13	5.63592e-05	4.53639e-05	0.00189069	0.0721275	1.93255e-08	6.87758e-06	7.32501e-05	0.0029779	6.42382e-07	0.000733388	0.00397467
					(500,974)	4.64626e-13	5.10743e-05	4.55298e-05	0.0018189	0.070667	9.52104e-08	8.62446e-05	0.0141781	1.8833	1.54646e-05	0.037934	8.5257
					(750,974)	4.69012e-13	5.29476e-05	4.74017e-05	0.00186132	0.0719348	4.13388e-08	2.50162e-05	0.00279034	0.175287	4.4836e-06	0.00768354	0.748603
				SCAN	SG3	7.37947e-09	0.831781	0.327558	2.86346	53.7016	7.56106e-05	0.0427917	1.78569	54.5103	0.000710526	0.38237	20.9286
					(99,590)	1.37377e-09	0.196623	0.14896	1.2884	39.0785	0.000329749	0.0211592	0.987887	76.8854	0.00125052	0.332449	14.5625
					(250,974)	4.08137e-11	0.0162591	0.0270329	0.476867	19.9292	2.03401e-05	0.00940733	0.537451	32.4055	0.000107609	0.0657441	5.73371
					(500,974)	2.45682e-12	0.00174693	0.0061611	0.179555	7.69562	3.83576e-06	0.0024831	0.246088	19.6525	1.7362e-05	0.0199151	2.80847
					(750,974)	7.0037e-13	0.00143165	0.00526778	0.208944	10.0195	1.12205e-06	0.0010007	0.0982743	9.16247	3.38117e-05	0.0461572	5.50759
				SCAN0	SG3	5.4173e-09	0.683574	0.267016	1.88118	43.3373	7.6723e-05	0.0341994	1.24428	51.1017	0.000662997	0.338944	17.9786
					(99,590)	7.30205e-10	0.098277	0.0834254	0.774145	22.8389	0.000227325	0.0133233	0.798417	60.3029	0.000753589	0.239077	14.2979
					(250,974)	1.554e-11	0.0139057	0.0218482	0.40928	14.995	1.33615e-05	0.00666627	0.300464	19.8387	7.32919e-05	0.0526258	5.2057
					(500,974)	1.09044e-12	0.00149461	0.0036726	0.124908	4.01666	2.59767e-06	0.00187593	0.162042	14.4691	2.17107e-05	0.0225956	2.32397
					(750,974)	5.55357e-13	0.000956428	0.00410873	0.150394	8.15042	7.50506e-07	0.000552151	0.0722977	5.8085	2.35136e-05	0.0394058	5.0674
				M06	UltraFine	6.32725e-09	0.876134	0.711781	2.31232	29.3537	0.00116668	0.141514	2.75678	58.9872	0.00249636	0.377002	14.3652
					(99,590)	7.23359e-09	0.886113	0.724141	2.35126	29.6947	0.00121433	0.139511	2.72978	58.8539	0.00250985	0.382666	14.3581
					SuperFineGrid	8.1938e-10	0.217144	0.190975	0.93756	10.1544	0.000202251	0.038639	1.09925	36.2223	0.000511214	0.142898	4.95173
					(250,974)	7.10749e-11	0.0496894	0.05273	0.548773	7.14224	3.448e-05	0.0102527	0.353108	16.9061	0.000126244	0.0704649	3.21952
					(500,974)	3.14898e-13	0.000385697	0.00094761	0.0169103	0.473794	8.52141e-07	0.000422563	0.0407187	3.14232	3.25598e-05	0.0027136	0.264379
					(750,974)	2.83106e-14	1.0206e-06	2.18068e-06	0.000104998	0.0010697	1.56063e-08	7.68951e-06	0.000996791	0.108607	9.08773e-06	0.00915926	1.36052
				M06L	UltraFine	NA	NA	NA	NA	NA	NA	NA	NA	NA	NA	NA	NA
					(99,590)	NA	NA	NA	NA	NA	NA	NA	NA	NA	NA	NA	NA
					SuperFineGrid	NA	NA	NA	NA	NA	NA	NA	NA	NA	NA	NA	NA
					(250,974)	1.9203e-10	0.127672	0.166301	1.24851	20.2278	6.68577e-05	0.0212759	0.814708	50.89	0.00031889	0.149649	11.2104
					(500,974)	4.195e-13	0.000575686	0.00135628	0.0207121	0.570548	1.90763e-06	0.00101129	0.101197	11.2587	2.61384e-05	0.0037562	0.128739
					(750,974)	1.4375e-14	1.94944e-06	1.72125e-06	0.000135441	0.00495067	4.41042e-08	1.91185e-05	0.00342942	0.647138	2.83499e-05	0.00249773	0.068687
				M06HF	UltraFine	9.60699e-10	0.981996	0.770703	9.71002	171.203	0.000567096	0.146	3.9616	128.495	0.000743225	0.543156	35.0352
					(99,590)	1.09409e-09	0.892264	0.679502	9.07712	168.51	0.000618132	0.149548	4.01067	129.056	0.000750208	0.559473	35.1269
					SuperFineGrid	6.75932e-11	0.179968	0.241757	4.3802	62.6984	4.54514e-05	0.0167682	0.500823	28.4871	0.000184409	0.240055	12.2023
					(250,974)	1.46072e-10	0.255679	0.309126	4.20747	59.6866	5.0529e-05	0.0284547	1.01758	48.8543	0.000291117	0.238737	12.0156
					(500,974)	3.15509e-12	0.0113999	0.0294076	0.759679	23.3967	7.74532e-06	0.00756649	0.577954	38.0863	2.83685e-05	0.0479951	5.12426
					(750,974)	7.34752e-14	0.000378482	0.00142308	0.0588036	2.41719	2.22553e-07	0.000315646	0.0361396	3.55869	1.3655e-06	0.00343719	0.502402
				M062X	UltraFine	4.32991e-10	0.158702	0.0898987	0.629599	10.8827	0.000394864	0.0859127	1.17353	43.5376	0.000303214	0.102501	6.21076
					(99,590)	1.27984e-09	0.314335	0.118946	0.724961	10.6761	0.000461233	0.0860282	1.1676	43.3875	0.000334001	0.103814	6.2211
					SuperFineGrid	1.8621e-10	0.0830016	0.0578599	0.62904	9.26538	6.92194e-05	0.0156386	0.696907	27.0797	0.000135569	0.0808545	4.69201
					(250,974)	6.39607e-11	0.0463071	0.0485795	0.578016	7.79996	1.57423e-05	0.00492058	0.225514	8.81157	9.78121e-05	0.0725824	3.7046
					(500,974)	1.05157e-12	0.00119059	0.00326509	0.0624089	1.94559	6.23071e-07	0.000362311	0.0356305	2.56064	7.05755e-06	0.00829548	1.00439
					(750,974)	1.60534e-14	8.24445e-07	1.25556e-06	5.33459e-05	0.00278067	7.39377e-09	7.04952e-06	0.000876482	0.107888	1.32134e-07	0.000110402	0.013252
				M11	UltraFine	2.02487e-09	0.237389	0.10396	0.351476	1.76828	0.000234584	0.0374615	0.481789	8.12829	0.000506431	0.0879435	1.86322
					(99,590)	7.26978e-10	0.16502	0.111148	0.369886	2.85532	0.000204414	0.0315293	0.474953	7.66672	0.000361859	0.0806575	1.79077
					SuperFineGrid	1.25271e-10	0.00414135	0.00898205	0.0617545	0.588533	5.10952e-06	0.00185395	0.0117532	0.662312	8.89788e-06	0.00426839	0.30778
					(250,974)	3.30902e-13	0.00028241	0.000239887	0.00349512	0.0310421	1.35051e-07	2.10306e-05	0.0014191	0.0369548	2.1088e-07	0.00019252	0.013318
					(500,974)	8.80342e-14	4.56897e-06	4.51256e-05	0.00138298	0.0111412	3.02237e-08	1.17674e-06	1.49072e-05	0.00338013	1.75335e-07	0.000162924	0.0104038
					(750,974)	8.57769e-14	4.45733e-06	4.79759e-05	0.00142773	0.0119594	4.15422e-09	2.20373e-07	1.6579e-05	0.00283894	3.18678e-08	3.34378e-05	0.0102962
				M11L	UltraFine	6.23847e-10	0.107411	0.045949	0.560919	4.96493	0.000210739	0.0310136	0.357736	6.03175	0.000187731	0.0429126	0.401654
					(99,590)	3.40003e-10	0.0436212	0.0360556	0.20759	3.13645	0.000171206	0.0317833	0.352509	6.29761	0.000111219	0.0292339	0.350869
					SuperFineGrid	3.96755e-11	0.0174933	0.0122618	0.144094	2.521	4.87511e-06	0.000634359	0.0135004	0.338888	1.39034e-05	0.00135712	0.0664253
					(250,974)	8.20619e-13	0.000564644	0.000615516	0.0141302	0.300017	9.77804e-08	2.81464e-05	0.00118832	0.0319998	1.05774e-05	0.00160951	0.0211988
					(500,974)	2.9806e-14	6.2456e-06	2.00487e-05	0.000620804	0.0194447	5.78387e-08	2.68474e-06	8.70693e-05	0.00145734	1.31598e-05	0.000263222	0.00823673
					(750,974)	1.81996e-14	4.87575e-07	3.43931e-06	0.000176921	0.0113846	5.51942e-09	4.14237e-07	2.13438e-05	0.00126376	4.39639e-09	1.19909e-06	0.00057865
				SOGGA11	UltraFine	1.53627e-09	0.125622	0.0418821	0.957243	170.192	0.000420656	0.0242451	0.778703	22.4939	0.000452262	0.238041	4.38618
					(99,590)	2.27878e-09	0.0988079	0.0839484	1.09725	166.39	0.000256542	0.0615134	0.635565	20.936	0.000965329	0.109603	3.10555
					SuperFineGrid	7.64345e-10	0.15872	0.113862	3.28577	410.923	0.000245324	0.0495696	2.41094	36.2205	0.000669243	0.320548	7.01847
					(250,974)	5.86827e-11	0.0166283	0.0195878	0.834239	143.227	6.84328e-05	0.0194137	1.55136	30.1599	0.000323254	0.0295874	1.56641
					(500,974)	5.13255e-13	6.85476e-05	9.57738e-05	0.00389903	1.94054	1.73831e-06	0.000496399	0.0162038	1.65545	6.12376e-05	0.0403284	1.0592
					(750,974)	1.34111e-14	7.4544e-06	3.91394e-05	0.00373993	1.74629	3.24888e-07	0.000183554	0.0116526	1.34312	2.8704e-05	0.0210394	0.523396
				SOGGA11X	UltraFine	6.19644e-10	0.0438174	0.0337316	0.119422	1.82118	0.00015736	0.00309831	0.122544	1.90582	8.17967e-05	0.0202999	0.428256
					(99,590)	2.8521e-10	0.0232126	0.0253879	0.126839	1.55047	5.26728e-05	0.00168973	0.0933761	1.95954	2.21319e-05	0.0052698	0.454068
					SuperFineGrid	3.03797e-11	0.0118623	0.0032545	0.0404577	0.432885	9.21357e-06	0.00157846	0.0580635	0.809752	2.10165e-05	0.011584	0.176894
					(250,974)	2.99899e-12	0.00152038	0.00183126	0.0209654	0.400368	1.14394e-06	0.000298298	0.0160151	0.443977	5.24232e-06	0.00304891	0.217905
					(500,974)	1.62104e-14	4.07675e-06	2.67281e-06	0.000127598	0.00588332	1.99981e-08	3.02877e-06	0.000199106	0.00923772	1.88791e-06	0.00304246	0.826893
					(750,974)	1.22491e-14	9.08331e-07	1.16676e-06	9.43972e-05	0.00507084	4.35551e-09	2.16025e-06	0.000213707	0.0139733	6.77429e-07	0.000675226	0.084479
				MN12L	UltraFine	1.13912e-09	0.161496	0.0580695	0.410162	1.69058	0.000366435	0.0446783	0.707356	9.58556	0.000254715	0.0908034	1.22271
					(99,590)	5.4078e-10	0.16303	0.0476149	0.307903	1.22644	0.000425183	0.0445414	0.704989	9.68195	0.000259049	0.0909429	1.19859
					SuperFineGrid	8.76463e-11	0.00114963	0.00152722	0.0145505	0.101501	5.51241e-06	0.000544634	0.0183062	1.39263	9.53748e-05	0.0804366	8.4531
					(250,974)	3.68536e-13	0.000172703	0.000211601	0.00271338	0.0373612	1.2639e-07	5.28819e-05	0.00153404	0.0638875	4.82949e-06	0.000704059	0.04431
					(500,974)	1.56771e-14	1.06405e-06	4.43917e-06	0.000180489	0.00739025	2.75917e-08	6.27886e-06	0.000449028	0.0320843	6.97734e-06	0.00422888	0.65471
					(750,974)	1.36851e-14	7.13625e-07	1.92154e-06	8.40767e-05	0.00432643	6.79557e-09	2.93575e-06	0.000214124	0.0135037	5.22691e-06	0.00243363	0.233143
				N12SX	UltraFine	6.95904e-10	0.184361	0.0760252	0.78745	25.4147	0.000394295	0.0316349	1.05456	36.8484	0.000240344	0.0897607	6.52847
					(99,590)	6.65896e-10	0.198893	0.0768312	0.790962	25.3825	0.000398573	0.031885	1.05452	36.8498	0.000236773	0.0896914	6.52653
					SuperFineGrid	1.74361e-10	0.0741631	0.0500581	0.71412	19.6744	5.46659e-05	0.00524962	0.233319	7.53808	0.000126676	0.0807661	4.73473
					(250,974)	4.66411e-11	0.0280112	0.02622	0.35148	9.70321	8.87034e-06	0.00189952	0.113018	4.60138	7.61066e-05	0.0414908	2.3558
					(500,974)	3.62935e-12	0.00435947	0.0105007	0.274765	9.53763	1.10934e-06	0.000747758	0.0584496	3.692	2.33057e-05	0.0271434	2.3082
					(750,974)	2.3362e-13	0.00042754	0.00153981	0.0611808	3.22727	9.88922e-08	9.0505e-05	0.0117443	0.993819	3.6247e-06	0.00648432	0.820226
				N12	UltraFine	6.41294e-10	1.14844	0.948555	14.2481	317.882	0.000232225	0.0891065	4.99178	281.65	0.000611327	0.615573	47.4244
					(99,590)	6.16711e-10	1.15109	0.955872	14.3002	317.85	0.000219639	0.088372	5.0002	281.813	0.000610315	0.617582	47.4661
					SuperFineGrid	4.58453e-10	1.04434	0.965752	7.49094	149.047	0.000249056	0.0810747	3.09908	169.062	0.000659105	0.350638	23.3308
					(250,974)	1.84683e-10	0.58223	0.690785	8.63535	197.498	4.10262e-05	0.021895	1.50727	109.11	0.000474994	0.385719	29.3814
					(500,974)	1.56545e-11	0.0790398	0.21403	3.92962	133.554	7.72219e-06	0.00700347	0.60728	49.3239	0.000147311	0.172748	19.4984
					(750,974)	7.01742e-12	0.0608105	0.221507	6.16652	224.035	3.49888e-06	0.00486587	0.612521	62.4345	0.000140073	0.260335	31.9439
				MN12SX	UltraFine	5.9959e-10	0.0197368	0.00874733	0.0862727	1.16277	0.000100466	0.00150812	0.120467	1.54168	6.38652e-05	0.0102055	0.345173
					(99,590)	1.9686e-10	0.0277355	0.0230561	0.114984	1.38669	4.61356e-05	0.00157447	0.109943	1.46659	6.94716e-05	0.0138391	0.348041
					SuperFineGrid	9.037e-11	0.0098117	0.00756435	0.0705332	0.546242	7.40423e-06	0.00185918	0.0603533	0.837661	4.10656e-05	0.0121412	0.450526
					(250,974)	5.176e-13	0.000205036	0.0002755	0.00383445	0.0613801	1.22758e-07	4.54014e-05	0.00151159	0.0669336	6.96422e-06	0.0019979	0.0420319
					(500,974)	3.33703e-14	2.63619e-06	8.73192e-06	0.000256713	0.00289511	1.65319e-08	6.34741e-06	0.000229788	0.0135223	1.36853e-05	0.0037578	0.154969
					(750,974)	2.90434e-14	2.70863e-06	7.50097e-06	0.000166711	0.00208243	2.06895e-08	9.16451e-06	0.000671357	0.107222	8.40498e-06	0.00465507	0.31244
				MN15	UltraFine	4.46881e-10	0.0417921	0.0304409	0.157517	1.98231	0.00020254	0.0170194	0.38102	3.39412	0.000230993	0.0259874	0.731543
					(99,590)	3.64622e-10	0.0346276	0.0252137	0.112666	1.80126	0.000200063	0.0160371	0.383933	3.27602	0.000202118	0.0238555	0.692339
					SuperFineGrid	9.68259e-12	0.00421986	0.00368297	0.046051	1.5147	1.87267e-06	0.0005922	0.00754373	0.250188	4.57066e-06	0.00220014	0.10691
					(250,974)	3.28973e-13	6.10809e-05	0.000186279	0.00387665	0.0620819	2.9693e-08	1.1829e-05	0.000229288	0.011795	2.3805e-06	0.000170047	0.0030679
					(500,974)	3.01867e-13	4.00393e-05	0.000162969	0.0037648	0.0587007	1.25346e-07	2.66041e-06	0.0001085	0.00137839	2.50707e-06	0.000890644	0.00704973
					(750,974)	2.95745e-13	4.01041e-05	0.00016295	0.00377569	0.0587467	1.19697e-08	3.82403e-07	3.94696e-05	0.00168662	1.11385e-09	2.42095e-07	0.00425578
				MN15L	UltraFine	5.9601e-10	0.0957434	0.071778	0.344024	4.35254	0.000440055	0.0846281	1.04802	15.7671	0.000600395	0.0842577	1.81682
					(99,590)	9.85163e-10	0.0854163	0.0655311	0.288066	3.73631	0.000448405	0.082744	1.03329	15.4156	0.000501502	0.0767769	1.70687
					SuperFineGrid	3.64087e-11	0.00301992	0.00210787	0.0155185	0.327196	3.01068e-06	0.00116376	0.0170048	0.660848	1.58351e-05	0.010105	1.27679
					(250,974)	4.58379e-13	0.000195621	0.000147946	0.00259407	0.0494139	1.58388e-07	3.94492e-05	0.000859007	0.0356394	8.32488e-06	0.00513454	0.330143
					(500,974)	2.94138e-13	5.80053e-05	8.91182e-05	0.00203618	0.0796208	4.2583e-08	9.77134e-06	0.00105258	0.029362	4.93591e-06	0.00407944	0.232919
					(750,974)	2.93647e-13	5.82444e-05	8.94595e-05	0.00204253	0.0797792	1.84709e-08	4.56532e-06	0.000838485	0.0324295	3.98021e-06	0.00332738	0.24895

## Sheet: HCN-BrF
						RRMSE
						dmE/dmΧ1,z					dmμz/dmΧ1,z				dmɑzz/dmΧ1,z
						0	1	2	3	4	0	1	2	3	0	1	2
				BLYP	UltraFine	7.7711e-10	0.016013	0.00800854	0.0990913	0.647214	9.08046e-07	5.82669e-05	0.00409075	0.0374327	1.78742e-06	0.000122109	0.00910854
					(99,590)	1.21695e-09	0.0211881	0.0136113	0.167703	1.09716	9.43794e-07	6.41827e-05	0.0043492	0.0396806	1.83901e-06	0.000123674	0.00853162
					SuperFineGrid	6.8537e-12	0.000854427	0.00089881	0.0313054	0.230432	8.20714e-08	2.97669e-06	0.000532818	0.00813848	5.54997e-07	9.70069e-06	0.001828
					(250,974)	2.41939e-13	2.01794e-05	3.24152e-05	0.00195376	0.0275365	9.38487e-09	7.4992e-07	0.000277412	0.00771431	6.60966e-08	3.93166e-06	0.000960626
					(500,974)	9.82514e-14	2.24718e-06	3.19134e-06	0.000239343	0.00420779	5.14582e-09	5.68164e-07	0.000245713	0.00729783	7.40347e-08	4.25723e-06	0.00111229
					(750,974)	8.27234e-14	3.76239e-07	1.84912e-06	0.000297182	0.00612288	4.90174e-09	5.65477e-07	0.000245905	0.00733845	2.14907e-08	3.18761e-06	0.000876201
				B1LYP	UltraFine	3.74479e-10	0.0101785	0.00486579	0.0575446	0.588391	1.77509e-06	0.000102038	0.00203006	0.467208	2.93688e-06	0.000301764	0.0126315
					(99,590)	2.18033e-10	0.0177346	0.00748939	0.0827812	0.791369	1.74098e-06	0.000105977	0.0020892	0.48716	2.71652e-06	0.00029617	0.0126699
					SuperFineGrid	3.03613e-11	0.000664204	0.000956241	0.0182456	0.193844	1.04141e-07	8.08533e-06	0.000363349	0.0911989	2.3762e-07	3.44637e-05	0.00300615
					(250,974)	2.20745e-13	2.48781e-05	4.05715e-05	0.00121276	0.0268995	6.903e-09	1.06117e-06	8.02617e-05	0.0426969	1.45261e-07	3.95732e-06	0.000823922
					(500,974)	7.46378e-14	1.67231e-06	2.68903e-06	0.000216586	0.00734003	3.11044e-09	1.65817e-07	5.28656e-06	0.00305792	4.89761e-08	7.23667e-06	0.00282568
					(750,974)	6.84192e-14	5.40116e-07	3.123e-06	0.000259011	0.00308381	2.76524e-09	5.02937e-08	5.38663e-06	0.00359473	2.81437e-09	6.90167e-07	0.000240968
				B3LYP	UltraFine	6.49706e-10	0.0139554	0.00402332	0.0926724	0.421714	7.52574e-07	7.48831e-05	0.00224079	0.0886773	2.24823e-06	0.000170467	0.0133947
					(99,590)	5.86381e-10	0.0242341	0.00603337	0.138449	0.58552	7.30044e-07	7.62454e-05	0.00240318	0.0926638	2.40207e-06	0.000165882	0.0135907
					SuperFineGrid	2.44826e-11	0.000898986	0.000846906	0.0206654	0.216549	1.16647e-07	5.85504e-06	0.000281521	0.01436	2.35529e-07	2.72533e-05	0.00340557
					(250,974)	2.16374e-13	1.91732e-05	3.51715e-05	0.000944944	0.0273499	5.29243e-09	6.55479e-07	6.0421e-05	0.0108424	1.40869e-07	4.02386e-06	0.000354816
					(500,974)	9.7453e-14	6.79755e-06	9.61816e-06	0.000581813	0.0265351	4.01761e-09	9.5434e-08	9.22014e-06	0.00128235	3.90953e-08	8.08082e-06	0.00172371
					(750,974)	7.4989e-14	3.02505e-07	2.93323e-06	0.00025246	0.00847199	3.72908e-09	5.96445e-08	1.00306e-05	0.00141113	2.58132e-09	1.34723e-06	0.000841883
				BhandH	UltraFine	4.6606e-10	0.000739208	0.00153679	0.0457847	0.248659	4.97467e-08	1.31562e-06	1.88248e-05	0.00873108	1.46551e-07	2.6722e-06	0.000136775
					(99,590)	6.34127e-10	0.00650074	0.00342021	0.0898124	0.452265	6.1959e-08	2.61862e-06	8.13311e-05	0.0146039	2.91752e-08	1.10973e-06	0.000104752
					SuperFineGrid	3.26558e-11	0.000483222	0.000451023	0.0108455	0.125722	1.58951e-08	6.99449e-07	1.24626e-05	0.00298776	3.17268e-08	4.77529e-07	9.14511e-06
					(250,974)	9.8878e-14	7.39697e-06	1.49987e-05	0.00116515	0.0260763	2.10455e-09	3.79082e-08	3.96448e-06	0.00300104	4.77727e-10	1.60787e-08	4.94798e-06
					(500,974)	4.97515e-14	2.32049e-06	2.53899e-06	0.000325615	0.00246918	2.09289e-09	3.82848e-08	3.94523e-06	0.00298621	4.77273e-10	1.60206e-08	4.95205e-06
					(750,974)	4.98403e-14	1.93132e-06	8.85375e-06	0.000861778	0.018906	2.09326e-09	3.82896e-08	3.94478e-06	0.00298627	4.77423e-10	1.60213e-08	4.95155e-06
				BhandHLYP	UltraFine	2.93264e-10	0.00288904	0.00333625	0.0408177	0.258424	1.05473e-06	7.52454e-05	0.00234628	0.0391144	5.55565e-06	0.000269132	0.0155475
					(99,590)	5.60737e-10	0.00614574	0.00535241	0.0599869	0.401508	1.03064e-06	7.323e-05	0.00238057	0.0408142	5.34986e-06	0.000266925	0.0155023
					SuperFineGrid	1.31471e-11	0.000628437	0.000581744	0.0102896	0.128568	1.06135e-07	1.0508e-05	0.000300058	0.0136366	5.14225e-07	4.64986e-05	0.00251934
					(250,974)	2.50543e-13	1.54971e-05	2.22878e-05	0.00074485	0.021634	7.60359e-09	8.05512e-07	4.91408e-05	0.00340435	4.05581e-08	9.67916e-06	0.00107118
					(500,974)	1.61571e-13	1.06066e-06	1.89144e-06	0.000110323	0.0013929	9.12534e-10	6.51938e-08	5.74498e-06	0.000647584	2.53438e-08	1.01474e-06	4.78628e-05
					(750,974)	1.62326e-13	9.17962e-07	2.2398e-06	0.000129606	0.00165302	8.13797e-10	1.40657e-08	1.84896e-06	0.000260866	1.3418e-08	6.51655e-06	0.00201625
				LC-BLYP	UltraFine	7.22284e-10	0.0152671	0.0057674	0.0740341	0.600391	4.48849e-07	1.10211e-05	0.000511371	0.0777145	1.30286e-06	8.54565e-05	0.00374649
					(99,590)	1.1346e-09	0.0179006	0.00877654	0.115085	0.844455	3.84971e-07	1.20812e-05	0.000987879	0.140115	1.46181e-06	7.49111e-05	0.00613803
					SuperFineGrid	4.40442e-11	0.000831728	0.000952594	0.0169889	0.231943	1.83025e-07	1.92534e-06	7.44353e-05	0.00280374	4.8009e-07	1.39953e-05	0.00202176
					(250,974)	1.93626e-13	1.81971e-05	2.94971e-05	0.00119558	0.0253796	1.54004e-07	1.94812e-06	0.000133791	0.0110625	2.48833e-07	7.12918e-06	0.00045436
					(500,974)	7.43735e-14	3.12798e-06	7.26039e-06	0.000359129	0.0101628	3.08332e-08	1.74662e-06	6.8342e-05	0.00644051	8.75397e-08	9.4165e-06	0.00054224
					(750,974)	9.0205e-14	7.88301e-07	2.67977e-06	0.000210868	0.00759268	1.23091e-08	5.44553e-07	4.81107e-05	0.00529262	2.56263e-08	2.10787e-06	0.000502987
				CAM-B3LYP	UltraFine	1.86219e-10	0.0140019	0.00465269	0.0633858	0.527544	9.93458e-07	5.91287e-05	0.00089011	0.0995196	1.77399e-06	0.000213563	0.00913154
					(99,590)	4.5303e-10	0.0203534	0.00723879	0.094482	0.725203	8.70079e-07	5.91364e-05	0.000903592	0.102421	1.76083e-06	0.000210619	0.0089793
					SuperFineGrid	5.48699e-12	0.000500275	0.00087437	0.015903	0.195228	6.67621e-08	4.85429e-06	0.000203006	0.0282721	3.16778e-07	2.59277e-05	0.00194318
					(250,974)	2.39314e-13	1.78556e-05	2.47848e-05	0.000910905	0.0151114	6.15345e-09	8.00019e-07	4.92546e-05	0.00589066	7.51228e-08	3.21511e-06	0.000480626
					(500,974)	2.13259e-13	3.30793e-06	7.71386e-06	0.000180324	0.00718715	2.2964e-08	1.62218e-06	0.000104167	0.0234915	4.58574e-08	6.54061e-06	0.000839771
					(750,974)	1.87088e-13	5.34186e-07	1.57817e-06	0.00015813	0.00148183	3.08705e-09	6.4222e-07	8.40134e-05	0.0238891	2.52968e-08	1.15311e-05	0.0045624
				PBE	UltraFine	3.76518e-10	0.00929658	0.00302346	0.227026	0.485378	3.60703e-07	9.88569e-06	0.00232507	0.00287192	8.48814e-07	1.55712e-05	0.00575804
					(99,590)	5.38025e-10	0.00484988	0.00347624	0.313141	0.675927	1.33379e-07	5.77961e-06	0.00199836	0.00288996	3.87591e-07	1.64139e-05	0.00528554
					SuperFineGrid	1.32369e-11	0.000578926	0.000680898	0.0414278	0.170711	1.97851e-07	2.0634e-06	0.000462542	0.00102653	4.45217e-07	0.000100859	0.282076
					(250,974)	2.5406e-13	1.32401e-05	2.14216e-05	0.00224927	0.0105183	5.89402e-09	1.66926e-07	0.000172133	0.000992735	3.07365e-07	2.00918e-05	0.0079637
					(500,974)	5.44025e-14	2.04812e-06	1.73118e-06	0.000206096	0.00297122	6.49983e-09	1.45295e-07	0.000170782	0.00101381	1.7777e-07	2.09519e-05	0.0253215
					(750,974)	3.90534e-14	1.13245e-06	3.46891e-06	0.000852479	0.00273397	6.93189e-09	1.49358e-07	0.000336808	0.000998794	2.8893e-08	1.086e-05	0.0307539
				PBE0	UltraFine	5.99593e-10	0.00915644	0.00707051	0.0619756	0.562242	7.94123e-07	9.19134e-06	0.000669995	0.00567836	9.21874e-07	5.83131e-05	0.00237984
					(99,590)	1.81037e-10	0.0125123	0.00798502	0.092758	0.830351	2.4264e-07	4.49681e-06	0.000400484	0.00407069	9.44073e-07	6.08396e-05	0.00270644
					SuperFineGrid	2.27279e-11	0.00103012	0.00066596	0.0160678	0.148418	2.14741e-08	1.04586e-06	9.00832e-05	0.00520039	1.64767e-07	3.55478e-05	0.0090422
					(250,974)	1.106e-13	1.58466e-05	2.26246e-05	0.0010292	0.017672	2.65385e-09	1.9778e-07	4.33817e-05	0.00241784	2.14247e-08	1.06675e-06	0.000920736
					(500,974)	6.98427e-14	2.72308e-06	3.32447e-06	0.000143901	0.00668854	2.97662e-09	1.21223e-07	3.26063e-05	0.00133773	6.07622e-08	2.00124e-05	0.00858394
					(750,974)	5.89323e-14	1.43745e-06	6.99751e-06	0.000106388	0.00561181	2.76875e-09	7.77254e-08	2.72805e-05	0.00108557	3.37415e-08	1.29073e-05	0.00466749
				LC-wPBE	UltraFine	4.76837e-10	0.00752561	0.00519965	0.40981	4.87539	2.55617e-06	0.000121286	0.00199927	0.0719734	2.06305e-06	0.000310885	0.0112814
					(99,590)	7.24378e-10	0.0149019	0.0154136	0.132615	2.92009	1.87077e-06	4.14253e-05	0.00164999	0.0496045	5.33629e-06	0.000350058	0.0120025
					SuperFineGrid	1.22471e-10	0.0131795	0.0252173	0.755041	33.1554	4.24703e-07	1.22024e-06	4.5915e-05	0.00874961	3.26793e-07	4.62572e-05	0.00664934
					(250,974)	9.81052e-11	0.00486575	0.00693919	0.165773	6.85215	3.06075e-08	6.22187e-07	7.97571e-05	0.0122387	1.4524e-07	1.01048e-05	0.00133369
					(500,974)	2.61028e-10	0.00154069	0.00260468	0.115958	2.65693	2.81271e-08	1.98162e-06	0.000178498	0.0182023	4.66205e-08	6.55452e-06	0.00108446
					(750,974)	1.3048e-11	0.000286743	0.000752399	0.0131759	0.2693	1.0801e-08	1.51897e-06	0.00010244	0.0131373	2.40125e-08	9.45317e-06	0.00229603
				LC-wHPBE	UltraFine	3.49707e-10	0.0117737	0.00822297	0.0557903	0.749432	2.6987e-06	0.000120407	0.00171436	0.0499692	2.11319e-06	0.000307239	0.0106417
					(99,590)	7.9765e-10	0.0146717	0.0118473	0.0772633	1.01592	1.96151e-06	3.31525e-05	0.00137363	0.0247629	5.21647e-06	0.000344259	0.0117207
					SuperFineGrid	1.39908e-11	0.000765715	0.000907146	0.0176018	0.3217	4.27768e-07	2.93427e-06	0.000118704	0.00583122	2.69361e-07	4.03982e-05	0.0056434
					(250,974)	3.8128e-13	2.56112e-05	7.39434e-05	0.00240032	0.0915415	7.26352e-10	3.01617e-08	2.49406e-06	0.000437884	1.44567e-08	2.53879e-06	0.000222975
					(500,974)	2.67546e-13	1.51858e-05	2.37219e-05	0.000981238	0.0530082	1.27735e-09	6.08293e-08	2.79927e-06	0.000301114	1.83979e-08	2.68689e-06	0.000293832
					(750,974)	2.67262e-13	1.51302e-05	2.37733e-05	0.000981202	0.0530004	7.45848e-10	1.31741e-08	1.80103e-06	0.000342468	1.0964e-08	5.20321e-06	0.00120032
				B97	SG3	1.46146e-08	0.0412585	0.091844	1.48405	10.6184	9.3277e-05	0.00595132	0.188793	7.91143	9.7539e-05	0.00919724	0.789723
					(99,590)	2.54881e-09	0.139857	0.0842779	1.24539	10.0841	0.000171093	0.00613938	0.292486	6.07821	0.000291392	0.0192389	1.41581
					(250,974)	1.48161e-11	0.00221484	0.004122	0.126939	2.43764	1.67467e-06	0.000289588	0.0196234	1.74783	1.3086e-05	0.00248963	0.393799
					(500,974)	1.94853e-12	0.000101202	0.000398813	0.0190652	0.298638	3.53647e-09	6.71294e-07	7.0534e-05	0.0139742	2.78727e-07	1.69761e-06	0.000913243
					(750,974)	1.94635e-12	0.00010097	0.000398839	0.0190684	0.298718	9.54246e-10	2.3221e-08	5.53492e-06	0.000801175	1.42263e-08	3.7397e-06	0.000981111
				B97-D	SG3	2.70909e-08	0.0934372	0.0539667	1.07656	7.399	9.09574e-05	0.00117147	0.142422	0.534172	0.000123016	0.00620894	0.706212
					(99,590)	8.79106e-10	0.0142468	0.00868414	0.245087	2.34972	7.23133e-05	0.00487153	0.441754	2.81937	0.000127311	0.00699105	0.572108
					(250,974)	3.53594e-12	0.000240772	0.000525927	0.0145411	0.307842	6.68906e-07	9.59129e-05	0.0200103	0.309985	2.78916e-06	0.000304832	0.048868
					(500,974)	5.50492e-13	2.04342e-05	7.6003e-05	0.00399358	0.0319534	2.27571e-09	2.5538e-07	9.41308e-05	0.00177789	2.6236e-07	2.09028e-05	0.00268349
					(750,974)	5.50904e-13	2.04144e-05	7.60968e-05	0.00399237	0.0320161	1.81461e-09	2.07532e-08	8.59632e-06	0.000327252	4.33974e-07	0.000215441	0.149183
				wB97	UltraFine	9.70214e-10	0.0295325	0.0305248	1.72563	48.5226	0.000207723	0.00703512	0.18004	7.40753	0.000384634	0.0425267	3.91183
					(99,590)	3.67545e-10	0.0255316	0.0287251	1.71629	48.2324	0.00020681	0.00704865	0.180228	7.40133	0.000383508	0.0425166	3.91102
					SuperFineGrid	6.93817e-10	0.0461872	0.0529096	1.614	39.3722	5.98738e-05	0.00372633	0.133102	3.8707	0.000245659	0.0348284	2.57128
					(250,974)	6.73589e-11	0.0095029	0.0121008	0.652266	14.6852	2.11879e-05	0.00268862	0.150918	6.91474	6.3394e-05	0.015725	1.10147
					(500,974)	5.8633e-13	0.00010006	0.000359993	0.0275562	1.503	2.28461e-07	6.27133e-05	0.00672409	0.649301	1.61556e-06	0.000389283	0.0687806
					(750,974)	4.24553e-14	3.95034e-07	1.89995e-06	0.000206984	0.00786669	1.79933e-09	2.79363e-07	4.20998e-05	0.00519682	4.31243e-08	8.69193e-06	0.00101541
				wB97X	UltraFine	8.17364e-10	0.0563022	0.0715468	2.57926	69.9516	0.000217535	0.00661456	0.296747	13.3387	0.000328486	0.0522592	5.64479
					(99,590)	1.02118e-09	0.0517982	0.0700932	2.5571	69.6825	0.000216209	0.00661793	0.296827	13.3375	0.000328218	0.0522757	5.64548
					SuperFineGrid	5.12491e-10	0.037982	0.0588106	1.95983	52.3807	4.72702e-05	0.00305579	0.12244	4.01361	0.000257385	0.038617	3.91899
					(250,974)	1.01476e-10	0.0120981	0.0174925	0.723938	16.3327	3.33004e-05	0.00506513	0.256403	16.2145	0.00010073	0.022375	1.92077
					(500,974)	5.87605e-13	0.000176826	0.000494837	0.0445855	2.07871	2.08765e-07	5.24759e-05	0.00598571	0.649882	1.32745e-06	0.000642095	0.0983518
					(750,974)	5.86496e-14	5.75485e-07	1.66592e-06	9.40307e-05	0.00839848	1.58211e-09	2.59537e-08	2.55144e-06	0.000220972	8.6609e-09	3.73285e-06	0.00124672
				wB97XD	UltraFine	1.6886e-09	0.143352	0.123352	4.68502	108.881	0.000387998	0.0173787	0.522708	46.6869	0.000416972	0.0763033	7.17028
					(99,590)	1.34071e-09	0.137243	0.120837	4.65083	108.762	0.000386626	0.0173554	0.522706	46.6926	0.000415943	0.0763233	7.17025
					SuperFineGrid	7.00054e-10	0.0641002	0.0837657	3.16761	76.923	8.36073e-05	0.00425401	0.187871	9.31958	0.000342279	0.0548254	5.9091
					(250,974)	1.21619e-10	0.0154132	0.0178723	0.551477	16.7277	5.86537e-05	0.00802079	0.505619	42.2559	0.000134159	0.0214561	2.53232
					(500,974)	8.83106e-13	0.000279615	0.000776847	0.0667722	2.84784	1.88504e-07	3.80565e-05	0.00440506	0.698881	2.5083e-06	0.00104102	0.180725
					(750,974)	7.36835e-14	5.47863e-07	3.53464e-06	0.000287973	0.00426643	1.39926e-09	3.6818e-07	5.53554e-05	0.0112385	4.78639e-09	2.10756e-06	0.000402123
				WB97X-D3	SG3	6.67059e-09	0.0977495	0.0905812	3.60837	88.8685	0.00014594	0.00963659	0.255986	15.0012	0.000252315	0.0473401	5.39526
					(99,590)	1.29496e-09	0.0792584	0.0432006	1.98833	66.4153	0.000208097	0.0138691	0.490513	23.8875	0.00026355	0.0257294	3.78754
					(250,974)	2.27453e-10	0.0336459	0.0497866	2.26926	53.6049	2.04839e-05	0.00231179	0.134721	9.62314	0.000186451	0.0419284	4.13659
					(500,974)	4.74366e-13	9.00831e-05	0.000329336	0.0283906	1.24325	1.3408e-07	4.08057e-05	0.00382834	0.637009	1.71899e-06	0.00069093	0.142231
					(750,974)	2.59493e-13	1.37176e-05	2.16967e-05	0.00120787	0.0223655	1.13588e-09	2.75765e-07	4.1782e-05	0.00760524	8.09738e-08	1.45015e-06	0.000395875
				B97M-V	SG3	3.33415e-08	0.171246	0.00646683	0.224702	2.24566	0.000104059	0.000837948	0.0116671	2.66314	NA	NA	NA
					(99,590)	1.61924e-09	0.0281448	0.0197376	0.463449	3.59618	4.1302e-06	0.000341845	0.0129186	3.62136	NA	NA	NA
					(250,974)	5.59878e-12	0.00071134	0.00113108	0.0649315	1.33858	3.54789e-07	4.47258e-05	0.00269942	1.07146	NA	NA	NA
					(500,974)	4.37968e-13	1.96262e-05	7.67443e-05	0.0057629	0.0426655	7.25715e-08	8.5666e-07	0.000102139	0.0498366	NA	NA	NA
					(750,974)	4.35142e-13	1.95759e-05	7.62782e-05	0.00570708	0.0429001	1.13002e-08	2.40866e-07	9.63174e-05	0.022896	NA	NA	NA
				WB97M-V	SG3	3.9663e-09	0.060749	0.00574331	0.152271	2.13343	0.000107152	0.00254108	0.0408375	1.61692	NA	NA	NA
					(99,590)	1.50684e-09	0.0490888	0.024807	0.327455	1.91263	4.8848e-05	0.00298616	0.0600348	2.3817	NA	NA	NA
					(250,974)	4.06803e-12	0.000593282	0.000884265	0.031992	0.631257	7.0274e-07	7.30897e-05	0.00486449	0.298441	NA	NA	NA
					(500,974)	5.86415e-13	1.4415e-05	4.1883e-05	0.000677302	0.0204256	1.8119e-08	1.4749e-06	0.00021652	0.0360558	NA	NA	NA
					(750,974)	5.91896e-13	1.40253e-05	4.11718e-05	0.000664324	0.0201861	1.94046e-08	3.74611e-06	0.000409097	0.0712512	NA	NA	NA
				WB97X-V	SG3	9.16872e-09	0.0774749	0.0135738	0.0708897	0.776086	1.88144e-05	0.000947598	0.0238768	1.00921	NA	NA	NA
					(99,590)	6.94957e-10	0.0145272	0.0127232	0.135155	1.25543	1.81531e-05	0.00109336	0.016268	0.864809	NA	NA	NA
					(250,974)	1.412e-12	0.000189881	0.000317706	0.0104388	0.278871	1.02835e-07	5.95767e-06	0.000641961	0.0418618	NA	NA	NA
					(500,974)	5.03014e-13	6.83319e-06	3.13964e-05	0.00154692	0.0157251	7.99421e-09	8.56542e-08	1.29737e-05	0.00278763	NA	NA	NA
					(750,974)	5.04413e-13	6.89535e-06	3.15798e-05	0.00155258	0.0158326	8.27799e-09	3.02727e-08	1.94166e-05	0.00356628	NA	NA	NA
				TPSS	UltraFine	5.74694e-10	0.00914459	0.00555539	0.179445	0.81214	5.01929e-06	6.64188e-05	0.00957913	0.0337376	9.41154e-07	9.34594e-05	0.0105342
					(99,590)	8.2393e-10	0.00509046	0.00633601	0.218087	0.983506	1.45342e-06	4.88309e-05	0.00838756	0.0311684	2.89365e-06	8.73126e-05	0.0108558
					SuperFineGrid	7.75943e-11	0.00137906	0.000585128	0.0445316	0.406857	2.91454e-07	3.84248e-06	0.000326125	0.00355668	2.37162e-07	3.72116e-05	0.0182452
					(250,974)	9.82476e-13	1.96673e-05	8.45104e-05	0.00462273	0.0827272	2.10466e-09	5.88684e-08	8.7251e-06	0.000337884	1.48593e-07	3.35482e-05	0.0379743
					(500,974)	9.2577e-13	1.64288e-05	6.28352e-05	0.00538142	0.0847496	1.79582e-09	2.63367e-07	7.90776e-05	0.0020843	2.71786e-07	3.89898e-05	0.029536
					(750,974)	9.2636e-13	1.64185e-05	6.28009e-05	0.00537763	0.0847457	1.17671e-09	2.65928e-08	5.64903e-06	0.000382259	1.31139e-07	4.70543e-05	0.0464789
				RevTPSS	UltraFine	1.25263e-09	0.00990737	0.00738155	0.162817	0.837989	2.88613e-06	2.81879e-05	0.00389139	0.0142568	4.68286e-07	7.38732e-05	0.00798562
					(99,590)	1.08173e-09	0.00574553	0.00732956	0.208773	0.860641	3.4488e-07	2.97471e-05	0.0030217	0.0160845	2.38453e-06	7.0665e-05	0.00928304
					SuperFineGrid	3.91669e-11	0.000996511	0.000568158	0.0319705	0.547384	6.92081e-08	4.98639e-06	0.000395687	0.00275934	6.6014e-08	5.53884e-06	0.000849116
					(250,974)	1.07055e-12	2.35802e-05	6.6232e-05	0.00426391	0.0730715	2.14334e-09	2.43688e-07	7.36898e-05	0.00182355	1.50462e-07	4.41812e-05	0.0399938
					(500,974)	1.04317e-12	1.98871e-05	2.99846e-05	0.00496206	0.073145	1.47631e-09	1.31796e-07	3.53639e-05	0.000431774	1.72746e-07	2.08743e-05	0.0103598
					(750,974)	1.04289e-12	1.98803e-05	2.99896e-05	0.0049593	0.0731507	1.09523e-09	2.15605e-08	5.32165e-06	0.000335161	3.31954e-08	1.38612e-05	0.0125208
				TPSSh	UltraFine	9.23969e-10	0.00797457	0.00732016	0.0962196	0.520806	3.65266e-06	9.75567e-05	0.00498353	0.0524908	2.18711e-06	0.000121052	0.0142059
					(99,590)	7.55213e-10	0.00863315	0.0074848	0.136914	0.756719	1.23179e-06	0.000101191	0.00413519	0.0550329	3.54591e-06	0.000140082	0.0152601
					SuperFineGrid	6.08269e-11	0.0011634	0.00059784	0.0122527	0.172375	2.62757e-07	2.63669e-06	0.00030124	0.00485989	1.37935e-07	5.42201e-06	0.000896998
					(250,974)	2.17707e-12	7.16171e-05	0.000195409	0.0166044	0.182807	2.15697e-09	2.85101e-07	6.79966e-05	0.0027098	1.06381e-07	5.03135e-05	0.0342638
					(500,974)	2.11223e-12	6.21511e-06	6.78892e-05	0.00132165	0.0502649	1.87102e-09	2.60163e-07	5.87959e-05	0.00224	9.50042e-08	1.92803e-05	0.00468726
					(750,974)	2.11242e-12	6.21039e-06	6.78788e-05	0.00132092	0.0502573	1.56488e-09	1.89913e-07	4.71369e-05	0.00227282	7.66051e-08	3.60878e-05	0.0261848
				HSE06	UltraFine	5.22535e-10	0.0103647	0.00667691	0.0700866	0.625317	6.14631e-06	7.99848e-05	0.00373818	0.0636616	4.73791e-06	0.000394705	0.010553
					(99,590)	3.20961e-10	0.0129117	0.00866313	0.112935	1.00885	1.14507e-06	4.02806e-05	0.00252273	0.0502539	5.11516e-06	0.000256196	0.00998895
					SuperFineGrid	5.26922e-11	0.00105449	0.000740377	0.0186756	0.168238	2.20272e-07	1.1526e-05	0.000128659	0.00683888	5.08158e-07	7.35583e-06	0.000482046
					(250,974)	2.63023e-13	1.75113e-05	3.03251e-05	0.00122183	0.0271426	4.79541e-09	2.18117e-07	5.72149e-05	0.00250015	2.63087e-07	1.47969e-06	0.000401403
					(500,974)	2.2773e-13	1.7517e-06	2.26912e-06	0.000159953	0.00111979	4.32924e-09	2.07874e-07	5.03814e-05	0.00531491	2.58345e-07	1.96336e-05	0.00928928
					(750,974)	2.2823e-13	7.78873e-07	1.30378e-06	0.000239101	0.00147117	4.4773e-09	2.06838e-07	5.23034e-05	0.00556768	2.65086e-07	4.93684e-07	0.00033964
				HSE03	UltraFine	5.50496e-10	0.0183926	0.0325101	2.504	61.2972	6.24158e-06	8.77829e-05	0.00399744	0.110437	5.20126e-06	0.000421802	0.0110483
					(99,590)	4.34288e-10	0.0180043	0.0129508	0.412234	10.2783	1.06254e-06	4.86162e-05	0.00285013	0.0978777	5.47699e-06	0.000279065	0.0103898
					SuperFineGrid	7.27892e-11	0.00275858	0.00643734	0.420326	8.5281	2.66351e-07	1.25535e-05	0.000199922	0.0102104	2.73943e-07	1.07347e-05	0.00200955
					(250,974)	2.06858e-10	0.00345139	0.00231651	0.041102	0.63006	7.37037e-08	2.08447e-06	0.000109578	0.0036063	3.25165e-08	1.39007e-06	0.000554307
					(500,974)	3.58732e-11	0.00101972	0.000691537	0.0205258	0.466941	1.11228e-07	3.24237e-06	0.000198968	0.0142732	2.90862e-08	1.30438e-05	0.00682662
					(750,974)	7.54405e-12	0.000750079	0.00134033	0.156342	5.65125	1.20543e-08	3.45227e-07	4.50547e-05	0.00492921	6.97294e-09	1.77847e-06	0.000436691
				B2PLYP	UltraFine	3.0351e-10	0.00917982	0.002413	0.0516551	0.24277	6.00642e-07	5.79834e-05	0.00148443	0.174253	2.26491e-06	0.000147918	0.00976062
					(99,590)	2.32398e-10	0.0147267	0.00361995	0.0773747	0.330571	5.91293e-07	5.81116e-05	0.00155665	0.176338	2.42054e-06	0.000130325	0.0101593
					SuperFineGrid	1.10823e-11	0.000621195	0.000531782	0.0120755	0.136632	1.15632e-07	5.7354e-06	0.000227068	0.0415096	7.93309e-07	2.69325e-05	0.00295263
					(250,974)	1.5174e-13	1.75986e-05	3.12433e-05	0.00111838	0.0263946	5.15768e-09	1.03097e-06	0.000225828	0.280471	3.07363e-07	2.06272e-05	0.00419076
					(500,974)	1.8238e-13	1.40963e-06	3.89914e-06	0.000446562	0.00389633	4.66814e-09	3.85522e-07	3.89558e-05	0.0230288	3.62676e-08	6.49104e-06	0.000483443
					(750,974)	1.86121e-13	5.29607e-07	2.80301e-06	0.000383181	0.00331804	4.03322e-09	1.26336e-06	0.000348938	0.466148	8.71867e-07	7.25167e-06	0.00224892
				mPW2PLYP	UltraFine	2.02148e-10	0.0100287	0.00253632	0.0572843	0.685019	1.59726e-06	0.000154454	0.00522962	1.28167	3.42391e-06	0.000253187	0.0181966
					(99,590)	1.92378e-10	0.0148786	0.00373225	0.0812193	0.726759	1.64862e-06	0.000155744	0.00531342	1.2563	3.98743e-06	0.000273739	0.0216018
					SuperFineGrid	3.36467e-12	0.000595837	0.000807457	0.0304477	0.660876	4.36343e-07	4.48064e-05	0.0021346	0.785041	2.04751e-06	0.00053079	0.0785143
					(250,974)	2.86684e-12	0.000402514	0.000643092	0.0259676	0.451769	5.19805e-07	7.5075e-05	0.00442705	1.44667	1.88574e-06	0.000534992	0.153909
					(500,974)	8.24923e-14	1.89412e-05	5.61728e-05	0.00410765	0.186495	1.17763e-08	2.8235e-06	0.000359496	0.281101	6.45028e-07	0.000151586	0.0518928
					(750,974)	6.62075e-14	3.25182e-06	1.39064e-05	0.00119903	0.0600551	4.12759e-09	1.2595e-06	0.000219119	0.227177	3.80779e-07	5.04125e-05	0.00790532
				PBE0DH	UltraFine	1.4175e-10	0.00901107	0.00431738	0.0446662	0.392567	3.65273e-07	2.00161e-05	0.000563996	0.0221786	1.28676e-06	6.12393e-05	0.00434825
					(99,590)	3.70515e-10	0.0102794	0.00479278	0.060098	0.558079	2.58025e-07	1.33514e-05	0.000373128	0.00946718	1.38946e-06	6.01246e-05	0.00444971
					SuperFineGrid	9.79113e-12	0.000749673	0.000583759	0.0132851	0.226769	1.96263e-08	7.33376e-07	8.51157e-05	0.0487364	1.72638e-07	2.27135e-05	0.00354021
					(250,974)	5.40901e-13	7.78619e-05	0.000126244	0.00813675	0.233478	1.74978e-09	6.54245e-07	0.000164514	0.151785	1.78166e-07	0.000100464	0.0584084
					(500,974)	4.86324e-13	6.89873e-05	0.000115745	0.00779598	0.230563	1.51032e-09	2.1449e-07	2.96517e-05	0.0165735	9.17649e-08	7.4849e-06	0.000926011
					(750,974)	4.86391e-13	6.89121e-05	0.000115706	0.00778575	0.230364	1.11945e-09	1.16309e-07	1.82891e-05	0.0093956	2.40636e-08	3.67872e-06	0.000602822
				PBEQIDH	UltraFine	8.59194e-11	0.00582236	0.00259234	0.028935	0.255749	2.94045e-07	1.77081e-05	0.000454467	0.0208452	1.14424e-06	6.52092e-05	0.00404744
					(99,590)	2.63321e-10	0.00636693	0.0028091	0.0376132	0.344718	1.90015e-07	1.19288e-05	0.000341133	0.0118332	1.23699e-06	6.48009e-05	0.00412327
					SuperFineGrid	8.86492e-12	0.000433826	0.000348637	0.00813411	0.132207	2.42787e-08	4.16849e-06	0.000530973	0.362349	1.74308e-06	0.000587688	0.207704
					(250,974)	5.90768e-13	1.1669e-05	3.29311e-05	0.00267339	0.0296984	2.09168e-09	1.89998e-07	5.80287e-06	0.00102857	5.18597e-08	1.65355e-05	0.00585873
					(500,974)	5.60328e-13	8.66768e-06	2.66026e-05	0.00244138	0.0268936	5.34445e-09	6.35199e-07	4.9715e-05	0.0256272	2.6374e-07	0.000118682	0.0572597
					(750,974)	5.58277e-13	8.53496e-06	2.62279e-05	0.00242181	0.0266976	2.39458e-09	4.25716e-07	4.71892e-05	0.0188096	1.69194e-07	7.69108e-05	0.0348018
				SCAN	SG3	2.30064e-08	0.230065	0.10389	3.85645	48.4822	0.000237431	0.00851298	1.25386	32.3925	0.000345317	0.0424936	10.3169
					(99,590)	1.28994e-09	0.106956	0.11612	5.21862	58.8853	0.00018731	0.00205555	0.594444	18.9751	0.00118249	0.104442	18.4277
					(250,974)	5.41177e-11	0.00666845	0.0142998	1.6788	31.6454	1.36298e-05	0.00181805	0.495843	9.74194	0.000153243	0.0242987	6.72838
					(500,974)	9.05578e-12	0.00175104	0.00721576	1.29982	29.2236	1.17899e-06	0.000150546	0.0504466	1.69667	1.7193e-05	0.00692091	3.42922
					(750,974)	1.91514e-12	0.000170993	0.000795546	0.110465	1.65011	1.73517e-07	6.836e-05	0.0433919	2.84899	5.19326e-06	0.00276612	2.14403
				SCAN0	SG3	1.33085e-08	0.0316095	0.0331744	1.64663	64.5973	0.000254916	0.0105242	0.6765	134.317	0.000410876	0.050222	12.0591
					(99,590)	2.73708e-09	0.163413	0.114568	3.37674	63.734	9.0478e-05	0.00619976	0.355386	93.218	0.00131771	0.138083	13.5375
					(250,974)	3.64279e-11	0.00462464	0.00992918	0.607078	20.7136	1.95604e-05	0.00282881	0.228764	40.9422	0.000142995	0.0169516	2.91887
					(500,974)	5.5595e-12	0.00106933	0.00399069	0.375323	17.0849	7.87664e-07	0.00016959	0.0230956	6.94615	2.02901e-05	0.00683667	1.81847
					(750,974)	4.65302e-13	4.459e-05	0.00010642	0.00587636	0.110641	1.63191e-07	8.00032e-05	0.0236263	12.927	4.75507e-06	0.00350933	1.99434
				M06	UltraFine	2.2857e-09	0.0377001	0.01512	0.726082	6.63709	0.000106197	0.00417483	0.0728205	6.94352	5.60062e-05	0.00247087	0.273494
					(99,590)	6.62238e-10	0.042388	0.00683082	0.552109	5.41443	0.000127733	0.00432838	0.0811367	7.0408	1.94506e-05	0.0040754	0.365502
					SuperFineGrid	2.60905e-10	0.0183172	0.0158203	0.838809	7.19568	3.0861e-05	0.00164654	0.0732306	7.29086	5.92987e-05	0.00654743	0.297124
					(250,974)	6.81826e-12	0.000675171	0.00104331	0.0831118	1.30503	5.18151e-07	3.61405e-05	0.00312331	0.437609	2.17357e-05	0.00171244	0.0991115
					(500,974)	2.14464e-13	2.22328e-06	3.93353e-06	0.000405347	0.00565775	6.30335e-08	3.77468e-06	0.000191928	0.0185274	1.92328e-05	0.00139196	0.0716957
					(750,974)	1.00832e-13	6.89163e-07	1.92892e-06	0.000255203	0.00308435	2.1219e-09	3.07436e-07	6.65892e-05	0.0135842	5.8436e-07	0.000242796	0.0191678
				M06L	UltraFine	7.0569e-09	0.0623722	0.0368918	2.36593	9.40862	0.000172987	0.011378	0.282962	3.79994	0.000263853	0.0116875	1.24329
					(99,590)	1.18166e-09	0.0700711	0.0466756	2.22005	9.31617	0.000180128	0.00859034	0.28234	3.64786	0.000150774	0.0143528	1.26887
					SuperFineGrid	4.87772e-10	0.0374157	0.034976	1.755	9.51139	3.34917e-05	0.00245182	0.14181	2.03058	0.00010953	0.00911673	1.25482
					(250,974)	4.35926e-12	0.00065097	0.00079229	0.0957575	0.629018	5.62611e-07	4.95522e-05	0.00659625	0.0924382	6.06302e-06	0.000921362	0.190912
					(500,974)	8.17863e-14	1.90248e-06	3.95502e-06	0.000572014	0.00898593	9.09366e-08	8.40104e-07	0.000107601	0.0036862	1.57502e-06	5.7175e-05	0.0133906
					(750,974)	6.56895e-14	2.63732e-07	2.10423e-06	0.000436709	0.00710093	5.14663e-09	1.19437e-07	5.02683e-05	0.00339282	7.51734e-08	2.35015e-05	0.00575209
				M06HF	UltraFine	1.42449e-08	0.0932647	0.0358657	0.85052	22.9918	0.000322889	0.0148223	0.380301	2.34215	0.00013619	0.0328178	1.05982
					(99,590)	1.45084e-09	0.145715	0.0794699	1.19858	31.2394	0.000417455	0.0147166	0.399316	2.43466	0.000309916	0.037522	1.13443
					SuperFineGrid	6.45841e-10	0.0413981	0.0499894	0.986644	30.1414	9.66277e-05	0.00549327	0.133937	1.81645	0.000284087	0.0349635	1.26035
					(250,974)	1.67067e-11	0.00265529	0.00417199	0.158405	7.42405	2.30283e-06	0.000352259	0.0138812	0.370499	1.39845e-05	0.00379801	0.214407
					(500,974)	1.07593e-13	1.48574e-05	5.55561e-05	0.0462515	0.3379	1.41604e-08	9.00002e-07	1.26822e-05	0.000276879	1.59183e-06	4.07554e-05	0.00131283
					(750,974)	9.55788e-14	1.53329e-05	5.58877e-05	0.0462299	0.340356	2.56012e-09	1.66956e-07	1.54549e-05	0.000170457	1.1403e-06	1.55539e-05	0.00132818
				M062X	UltraFine	1.0138e-08	0.019397	0.023002	0.66504	11.2602	0.000142435	0.00575655	0.117824	1.43282	0.000131301	0.0118609	0.594372
					(99,590)	4.41317e-10	0.0420016	0.0201147	0.968201	13.9709	5.53236e-05	0.00432015	0.104856	1.38584	6.3815e-05	0.0113521	0.599332
					SuperFineGrid	1.43858e-10	0.014081	0.0206984	0.677157	10.9898	4.04435e-05	0.00267738	0.0774083	1.05739	0.00012747	0.0135939	0.515321
					(250,974)	1.22368e-11	0.00137762	0.00175974	0.118021	1.72178	4.20822e-06	0.000704355	0.0299661	0.934843	1.2345e-05	0.00205791	0.096094
					(500,974)	7.66926e-14	7.90262e-06	2.96436e-05	0.00177764	0.121855	6.88901e-09	3.2261e-07	3.2588e-05	0.00267908	4.25193e-07	3.03176e-05	0.00225657
					(750,974)	7.15575e-14	6.72535e-06	2.56767e-05	0.00155544	0.108311	6.25627e-10	1.91212e-07	2.93528e-05	0.00267251	3.32032e-07	1.26549e-05	0.00100087
				M11	UltraFine	1.87054e-09	0.00767666	0.00467909	0.0734363	2.09572	7.49578e-05	0.000849283	0.00762263	0.0653412	9.266e-05	0.000493192	0.00972848
					(99,590)	7.99449e-10	0.0150088	0.011717	0.145166	5.04068	5.20273e-06	0.00051673	0.00652341	0.105596	1.11748e-05	0.000939711	0.019008
					SuperFineGrid	5.71725e-10	0.00629854	0.000999933	0.0309265	1.0465	1.01252e-05	0.000129385	0.00104577	0.00990551	7.92055e-07	0.000116279	0.000408649
					(250,974)	3.70039e-13	1.54559e-05	3.28857e-05	0.00171141	0.190704	1.07496e-08	6.43351e-07	1.20307e-05	0.000760562	5.30176e-07	3.81549e-05	0.000448086
					(500,974)	8.15123e-14	1.56522e-06	5.02678e-06	6.31725e-05	0.0424853	2.11145e-09	1.15748e-07	3.76181e-06	9.86211e-05	2.66204e-07	2.94189e-05	0.000426762
					(750,974)	8.42746e-14	1.10706e-06	4.32916e-06	4.38653e-05	0.0440615	1.2695e-09	3.42685e-08	2.44843e-06	8.2559e-05	1.4737e-09	3.43873e-07	3.81065e-05
				M11L	UltraFine	4.17122e-09	0.0718463	0.021091	0.310668	1.51358	1.91141e-05	0.000555934	0.011161	0.369809	3.40318e-05	0.00316693	0.0583342
					(99,590)	4.55817e-09	0.025158	0.00948042	0.0779261	0.875751	1.15714e-05	0.0010393	0.0290499	0.848365	2.55355e-05	0.00263078	0.0607608
					SuperFineGrid	1.74805e-09	0.00719375	0.0045088	0.0791412	0.917753	1.33571e-05	0.00013927	0.00278049	0.113632	6.99803e-06	0.000116799	0.00325764
					(250,974)	5.97938e-13	4.11827e-05	5.42263e-05	0.0022569	0.045968	7.47731e-08	3.55719e-06	7.77072e-05	0.00223755	1.53313e-06	0.000117044	0.00462928
					(500,974)	1.52633e-13	3.08781e-06	5.44672e-06	0.000327692	0.00264097	7.34146e-08	1.76163e-06	5.33214e-05	0.00130563	1.02545e-06	6.3288e-05	0.00172857
					(750,974)	1.5808e-13	1.01995e-06	3.34668e-06	0.000216462	0.00184562	2.68288e-09	3.77997e-08	1.80792e-05	0.000783556	1.60102e-08	7.76039e-06	0.000606646
				SOGGA11	UltraFine	1.45442e-09	0.0144655	0.0108531	1.04213	1.17194	4.9296e-05	0.000383511	0.059637	0.306666	0.000263864	0.00849244	0.281203
					(99,590)	1.31835e-09	0.0154872	0.0132042	1.2481	1.29482	2.55163e-05	0.000635009	0.0784583	1.85687	0.000203631	0.0360298	14.2162
					SuperFineGrid	4.70251e-10	0.0101875	0.00214791	0.185125	0.207095	2.323e-06	6.84514e-05	0.022715	0.687001	0.000195217	0.0156511	3.67168
					(250,974)	3.38694e-12	1.87542e-05	9.65436e-06	0.00128708	0.00222839	2.31115e-06	9.17049e-05	0.0201786	0.344085	0.000192117	0.0151684	2.33394
					(500,974)	6.72121e-13	4.78967e-06	7.13727e-06	0.00306787	0.00289219	5.77213e-07	4.24103e-05	0.01535	0.417906	0.000202475	0.0215381	4.44454
					(750,974)	7.92499e-13	4.6892e-07	3.69141e-06	0.00242801	0.00226624	6.89606e-08	1.33562e-05	0.00788062	0.234598	4.32652e-05	0.0106985	3.05878
				SOGGA11X	UltraFine	3.63965e-10	0.00510164	0.00353862	0.103763	1.01808	9.23654e-06	0.000519291	0.0139886	0.447849	1.16031e-05	0.00216036	0.362986
					(99,590)	7.5168e-10	0.0164755	0.00999439	0.214225	1.37344	1.64518e-05	0.000555691	0.010354	0.291625	2.0726e-05	0.00150457	0.102027
					SuperFineGrid	4.60409e-11	0.00151858	0.00092872	0.0334691	0.64428	1.74433e-06	0.000132553	0.00386712	0.194506	5.09565e-06	0.000405273	0.026315
					(250,974)	1.86584e-13	1.41633e-05	2.58304e-05	0.00137036	0.0498097	7.96418e-09	8.36795e-07	7.55657e-05	0.00691503	4.11514e-07	8.92079e-05	0.00911216
					(500,974)	2.84146e-14	1.46789e-06	2.16868e-06	0.000176319	0.00951274	4.07497e-09	2.78561e-07	2.37619e-05	0.003616	2.00082e-07	2.71398e-05	0.00662795
					(750,974)	3.3135e-14	1.03708e-06	3.88264e-06	0.000153819	0.00726454	1.61524e-09	2.6788e-07	3.02086e-05	0.00384267	1.72079e-07	7.33605e-05	0.00815109
				MN12L	UltraFine	4.31181e-09	0.0366895	0.0234944	0.419582	3.07334	2.6623e-05	0.00119344	0.0261143	0.982849	8.99544e-05	0.00319207	0.0798085
					(99,590)	2.25946e-09	0.0266094	0.0206781	0.307106	3.09963	5.86219e-06	0.000436927	0.0207548	1.09102	5.3955e-05	0.002551	0.0717774
					SuperFineGrid	6.21547e-10	0.00985425	0.0015645	0.0466051	0.689114	4.64828e-06	1.90594e-05	0.000514982	0.0477394	4.7174e-07	1.9901e-05	0.0010531
					(250,974)	4.94017e-13	6.17342e-05	0.000118323	0.00867045	0.325383	2.4076e-08	1.60468e-06	2.39654e-05	0.00568397	1.07562e-06	4.43812e-05	0.00291639
					(500,974)	1.29629e-13	1.66134e-06	5.87027e-06	0.000359991	0.00503348	1.03284e-08	2.99688e-07	1.29014e-05	0.00371072	1.67695e-07	2.51162e-05	0.00181859
					(750,974)	1.1516e-13	1.58759e-06	5.60367e-06	0.000260474	0.00456466	4.30998e-09	1.18746e-07	5.20169e-06	0.0057982	1.51448e-08	3.62955e-06	0.000555238
				N12SX	UltraFine	6.03604e-10	0.00996572	0.00912417	0.0949376	0.884114	7.18251e-05	0.00195139	0.10427	1.69548	3.27461e-05	0.00252257	0.194039
					(99,590)	1.13831e-10	0.0152382	0.0140664	0.149009	1.11147	7.16604e-05	0.00195603	0.104251	1.69232	3.45128e-05	0.00249169	0.193111
					SuperFineGrid	1.82946e-10	0.0178213	0.0160996	0.355882	2.60332	1.76837e-05	0.00119678	0.0664044	1.40995	5.37256e-05	0.00529787	0.432045
					(250,974)	4.11867e-12	0.000616544	0.000742709	0.0330305	0.415859	9.07312e-07	0.000123143	0.0100892	0.373833	3.6507e-06	0.000632037	0.0792944
					(500,974)	1.00792e-13	2.20917e-05	7.16335e-05	0.00457861	0.129101	8.85337e-09	1.12777e-06	0.000225352	0.0183134	5.65245e-07	4.50735e-05	0.00454969
					(750,974)	7.31498e-14	1.79361e-06	8.95156e-06	0.000756568	0.00602674	5.81548e-09	6.07916e-08	9.54014e-06	0.000762979	7.19198e-07	1.2192e-05	0.0016909
				N12	UltraFine	1.0867e-09	0.0400432	0.0351115	4.79995	13.9913	8.32666e-05	0.00615347	0.873441	5.87445	0.00019682	0.00957688	2.22905
					(99,590)	5.70406e-10	0.0308831	0.0343746	4.49005	13.5603	8.54497e-05	0.00616118	0.87301	5.87691	0.000208198	0.00950215	2.11227
					SuperFineGrid	7.7464e-10	0.0418156	0.0365569	2.65113	9.15253	4.93695e-05	0.00323071	0.935986	3.82569	9.15447e-05	0.00574994	2.27401
					(250,974)	2.00901e-11	0.00155087	0.00233447	0.226853	1.54475	6.29946e-06	0.00068472	0.351456	2.26376	4.82681e-05	0.000997372	0.209405
					(500,974)	6.50879e-14	1.41973e-06	5.01472e-06	0.00149487	0.0131666	3.57064e-08	3.82257e-06	0.00103358	0.0137818	6.27526e-06	0.000408192	0.0859357
					(750,974)	5.27509e-14	2.22412e-06	8.13367e-06	0.0023559	0.0233247	9.46275e-09	1.05863e-06	0.000613764	0.00645818	2.34537e-06	0.000121446	0.122427
				MN12SX	UltraFine	1.0632e-10	0.0237478	0.0232032	0.254988	5.46361	2.83824e-05	0.0020053	0.0158738	0.520024	8.18087e-05	0.00211737	0.0657919
					(99,590)	9.93282e-10	0.0132108	0.0103729	0.186909	2.50097	1.49491e-05	0.0011092	0.0160417	0.535163	3.53606e-05	0.00223858	0.0545965
					SuperFineGrid	2.74739e-10	0.00432034	0.00133443	0.0338104	1.11623	2.12643e-06	1.51886e-05	0.000619831	0.0322824	8.0131e-06	0.00151858	0.173687
					(250,974)	2.76573e-13	4.44996e-05	7.26713e-05	0.00394174	0.203209	4.89176e-09	2.09934e-07	1.05849e-05	0.000628403	4.64128e-07	5.09826e-05	0.00206913
					(500,974)	9.45977e-14	2.52838e-06	3.28747e-06	0.00081675	0.0674206	7.31198e-09	5.77075e-07	3.21043e-05	0.00219613	3.89808e-07	5.60336e-05	0.00318786
					(750,974)	7.80109e-14	1.67613e-06	2.10559e-06	0.000712003	0.0541441	1.8644e-09	4.67625e-08	4.01043e-06	0.000446885	2.84082e-09	2.90738e-07	0.00129091
				MN15	UltraFine	1.03844e-09	0.0175589	0.0129128	0.105022	1.16589	5.78975e-06	0.000183221	0.00672644	0.172723	1.1375e-05	0.000839014	0.0244899
					(99,590)	1.64403e-09	0.00399635	0.00420624	0.0533913	0.253215	3.51831e-06	0.000179416	0.00501236	0.232852	1.2037e-05	0.00089002	0.0244192
					SuperFineGrid	3.34887e-10	0.00303176	0.000969318	0.0183019	0.198627	1.18619e-06	3.54714e-06	0.000158958	0.0194655	2.61604e-07	3.43231e-05	0.0173448
					(250,974)	7.13152e-13	1.53577e-05	2.21449e-05	0.00211917	0.0243881	1.53323e-08	1.2975e-07	7.15873e-06	0.00110567	1.06711e-07	1.36013e-05	0.00122427
					(500,974)	4.42147e-13	6.19672e-06	2.50745e-05	0.00272195	0.0310358	2.71389e-09	1.83733e-07	7.12477e-06	0.00116183	5.55735e-07	1.3825e-05	0.00118122
					(750,974)	4.33137e-13	6.14008e-06	2.50769e-05	0.00272534	0.0310634	1.33612e-09	1.4966e-07	1.17828e-05	0.00170026	6.24186e-08	1.23135e-05	0.00122289
				MN15L	UltraFine	7.59962e-10	0.02437	0.0249047	0.260326	3.22808	3.48168e-05	0.00128942	0.0295964	3.55554	6.01336e-05	0.0044436	0.11373
					(99,590)	1.44078e-09	0.0216872	0.0192393	0.168821	2.3117	2.85063e-05	0.00101051	0.0259411	5.13671	5.82658e-05	0.00606849	0.189948
					SuperFineGrid	2.01861e-10	0.00622298	0.00250557	0.0528024	0.589036	6.46277e-07	2.17094e-05	0.002496	1.87951	2.09764e-05	0.00915624	2.9987
					(250,974)	8.43133e-13	5.22124e-05	9.85443e-05	0.00234975	0.0566033	8.44515e-08	1.17062e-05	0.000912504	0.380859	1.08166e-05	0.0029724	0.666995
					(500,974)	6.17655e-13	1.46281e-05	4.25085e-05	0.00637538	0.0432088	3.29562e-08	4.39825e-06	0.000313123	0.140999	5.75931e-06	0.00109955	0.156276
					(750,974)	6.14237e-13	1.45749e-05	4.22551e-05	0.00638405	0.0433666	7.92033e-09	1.61309e-06	0.000230982	0.109666	3.35631e-06	0.00119714	0.220369

## Sheet: Ar2
						RRMSE
						dmE/dmΧ1,z					dmɑzz/dmΧ1,z
						0	1	2	3	4	0	1	2
				BLYP	UltraFine	1.41755e-09	0.0189943	0.111781	0.527034	2.84437	0.000235509	0.113105	18.9293
					(99,590)	1.25581e-09	0.0207506	0.120981	0.586687	3.00213	0.000227092	0.111853	17.9018
					SuperFineGrid	2.33099e-11	0.000319262	0.00380497	0.0419874	0.470583	1.25482e-05	0.0129801	4.71569
					(250,974)	5.95155e-12	0.000167286	0.00253196	0.0311285	0.395943	7.97636e-06	0.00946897	3.82376
					(500,974)	4.81484e-12	7.64631e-06	0.000129409	0.00200232	0.044362	3.84602e-07	0.000877117	0.705509
					(750,974)	4.82037e-12	7.60353e-06	0.000129682	0.00200578	0.0404996	5.16149e-08	0.000183664	0.214628
				B1LYP	UltraFine	1.14333e-09	0.0214427	0.100489	0.431395	2.28163	0.000184723	0.0955594	20.8144
					(99,590)	9.84239e-10	0.0228954	0.107766	0.474927	2.37797	0.000177511	0.0940168	19.5119
					SuperFineGrid	1.8796e-11	0.000392829	0.00368855	0.0369777	0.403547	1.03508e-05	0.0123861	5.38553
					(250,974)	3.45328e-12	0.000202102	0.00242985	0.0272871	0.3389	6.54747e-06	0.00906737	4.34051
					(500,974)	3.16882e-13	1.10459e-05	0.000146756	0.00211299	0.0446487	3.25082e-07	0.00401781	0.824525
					(750,974)	3.09876e-13	1.10087e-05	0.000146976	0.00211974	0.041527	4.57193e-08	0.00396932	0.262581
				B3LYP	UltraFine	1.13523e-09	0.0214803	0.100916	0.436967	2.29852	0.000177373	0.0906131	21.1661
					(99,590)	1.00067e-09	0.0234152	0.109905	0.48987	2.43808	0.000170524	0.0892657	19.8639
					SuperFineGrid	1.68689e-11	0.000371318	0.00351078	0.0355253	0.388438	9.89988e-06	0.011828	5.46322
					(250,974)	3.27548e-12	0.000191973	0.0023113	0.026172	0.326525	6.26791e-06	0.0086879	4.4082
					(500,974)	3.14245e-13	1.0985e-05	0.000146978	0.00213281	0.0448718	3.10484e-07	0.00415716	0.83529
					(750,974)	3.07845e-13	1.09349e-05	0.000147048	0.00213789	0.0419419	4.34317e-08	0.0041114	0.264636
				BhandH	UltraFine	7.25862e-10	0.00607881	0.122528	0.203812	0.717526	2.47761e-06	0.000524457	0.0479357
					(99,590)	4.11412e-10	0.00670569	0.172463	0.313473	1.09898	3.65024e-07	0.000150366	0.0303976
					SuperFineGrid	1.7131e-11	0.000136321	0.000914403	0.0033191	0.0483526	1.12531e-07	2.64113e-05	0.00278465
					(250,974)	3.10329e-13	1.05669e-05	0.000823046	0.0050879	0.0498337	4.07316e-10	7.73285e-07	0.000764203
					(500,974)	2.75515e-13	7.62921e-06	0.000570998	0.00326254	0.0480164	4.08488e-10	7.73367e-07	0.000764222
					(750,974)	2.75546e-13	7.6303e-06	0.000571142	0.00326379	0.0480476	4.0834e-10	7.73357e-07	0.000764191
				BhandHLYP	UltraFine	8.73094e-10	0.0266069	0.0831877	0.31679	1.61127	0.000127476	0.0713334	18.2133
					(99,590)	6.92633e-10	0.0273998	0.0885682	0.346593	1.69086	0.000122182	0.0691775	16.9358
					SuperFineGrid	1.71117e-11	0.000536584	0.0032451	0.0288633	0.306179	7.48607e-06	0.0144889	4.87699
					(250,974)	2.56511e-12	0.000255666	0.00210545	0.0211354	0.257879	4.71361e-06	0.0140137	3.90668
					(500,974)	2.80841e-13	1.91468e-05	0.000174864	0.00224155	0.0447018	2.40038e-07	0.0120285	0.761695
					(750,974)	2.74957e-13	1.91059e-05	0.000175127	0.00224858	0.0426096	3.52234e-08	0.0120072	0.252628
				LC-BLYP	UltraFine	8.17707e-10	0.02216	0.0777092	0.215832	0.965268	4.04225e-06	0.00154219	0.295194
					(99,590)	5.4823e-10	0.0291046	0.11079	0.332118	1.41289	2.9228e-06	0.00148624	0.2843
					SuperFineGrid	3.39876e-11	0.000347736	0.000565408	0.00400249	0.0766625	1.93279e-07	0.000185041	0.0681467
					(250,974)	3.24079e-13	3.17668e-05	0.000325398	0.00273748	0.0454273	9.5622e-08	0.000132974	0.0554009
					(500,974)	2.66819e-13	2.38293e-05	0.000262947	0.00245616	0.0437105	4.28968e-09	1.1202e-05	0.00965088
					(750,974)	2.66879e-13	2.38328e-05	0.000263053	0.00245899	0.0437836	7.36712e-10	2.64803e-06	0.00319847
				CAM-B3LYP	UltraFine	9.07692e-10	0.0342571	0.0871683	0.32338	1.58548	8.92354e-05	0.0468095	9.36551
					(99,590)	7.39731e-10	0.0381974	0.101666	0.394749	1.82881	8.62891e-05	0.0461775	8.80491
					SuperFineGrid	2.40132e-11	0.000631497	0.00231863	0.0201976	0.212905	4.99604e-06	0.00585754	2.41101
					(250,974)	1.68419e-12	0.000215516	0.00149017	0.0147233	0.185012	3.16231e-06	0.00422296	1.94069
					(500,974)	2.76909e-13	2.40026e-05	0.000184489	0.00230342	0.0444136	1.55796e-07	0.00135543	0.3664
					(750,974)	2.73951e-13	2.39815e-05	0.000184709	0.00230979	0.0433345	2.18047e-08	0.00130837	0.116113
				PBE	UltraFine	8.61661e-10	0.0174274	0.0499256	0.249795	1.2619	0.000160148	0.0743213	30.8149
					(99,590)	7.74178e-10	0.0276784	0.0834658	0.394485	1.97336	0.000168038	0.0803127	33.0441
					SuperFineGrid	1.1706e-11	0.000204603	0.00124607	0.0122748	0.159828	3.52935e-06	0.00371113	3.28142
					(250,974)	5.35847e-13	4.49921e-05	0.000336737	0.00438475	0.0664846	1.35313e-06	0.0016893	1.55605
					(500,974)	2.71738e-13	1.57738e-05	0.000142741	0.00213761	0.0445924	4.39569e-08	2.41033e-05	0.056002
					(750,974)	2.71875e-13	1.57797e-05	0.00014272	0.0021388	0.0447083	4.00997e-10	7.38871e-07	0.00142743
				PBE0	UltraFine	7.46602e-10	0.0202246	0.0644452	0.298519	1.52296	0.000228384	0.113366	28.236
					(99,590)	7.78742e-10	0.0267735	0.0888626	0.395384	2.01577	0.000232395	0.119447	29.5488
					SuperFineGrid	6.83321e-12	0.000207039	0.00152264	0.0149533	0.170497	3.92194e-06	0.00435181	2.33744
					(250,974)	8.01488e-13	7.29159e-05	0.000527228	0.00637297	0.0877038	1.85641e-06	0.00270171	1.40399
					(500,974)	2.75049e-13	1.59068e-05	0.000157394	0.00226891	0.0464114	5.41054e-08	0.000741559	0.0587255
					(750,974)	2.75121e-13	1.59038e-05	0.000157381	0.00226962	0.0465082	4.13959e-10	0.000722858	0.000924633
				LC-wPBE	UltraFine	1.25738e-09	0.0249704	0.113047	0.834779	14.0374	0.00048057	0.259978	54.1617
					(99,590)	1.41576e-09	0.0261255	0.120332	0.701849	12.9606	0.000428152	0.243563	49.7698
					SuperFineGrid	1.64905e-10	0.00126196	0.0133103	0.279591	5.55759	2.09012e-06	0.0038965	1.08342
					(250,974)	4.27645e-10	0.00123129	0.0081753	0.144623	4.55737	1.95702e-06	0.00278053	1.33402
					(500,974)	2.80988e-10	0.000816031	0.00471457	0.0489298	1.0493	3.37053e-07	6.8e-05	0.0610148
					(750,974)	1.24841e-11	0.000526902	0.00741293	0.1392	3.14254	2.63748e-08	4.98017e-05	0.0509866
				LC-wHPBE	UltraFine	1.29064e-09	0.0253386	0.111488	0.536827	3.05372	0.000480344	0.259822	54.3383
					(99,590)	1.19874e-09	0.025201	0.11405	0.536133	3.03527	0.000428036	0.24345	49.9226
					SuperFineGrid	9.33324e-11	0.000405192	0.00110868	0.00840808	0.10283	2.22627e-06	0.00392705	1.08374
					(250,974)	9.35744e-13	5.26295e-05	0.000559432	0.00734863	0.0997764	1.92594e-06	0.00278026	1.34578
					(500,974)	2.74957e-13	1.01572e-05	0.000130996	0.00214122	0.0474522	5.28002e-08	9.55493e-06	0.0598124
					(750,974)	2.75351e-13	1.01587e-05	0.000130967	0.00214476	0.0475891	4.08567e-10	1.03942e-06	0.000951022
				B97	SG3	9.41301e-08	0.237916	0.150775	2.33546	49.7827	0.000448067	0.835894	689.009
					(99,590)	1.28111e-09	0.0354124	0.237505	3.54604	80.2115	0.000639356	1.16906	1002.87
					(250,974)	2.04253e-10	0.0142669	0.143891	2.36737	57.4136	0.000412143	0.821489	767.402
					(500,974)	2.96558e-11	0.00377661	0.0704281	1.60444	46.329	0.000215955	0.582342	626.272
					(750,974)	2.86986e-12	0.00056273	0.0149251	0.525151	21.3629	4.80197e-05	0.201818	305.498
				B97-D	SG3	1.18767e-07	0.283468	0.155343	1.41642	15.3299	0.000520269	0.709718	844.161
					(99,590)	3.55008e-09	0.092434	0.330984	2.16908	24.2803	0.000956988	0.962086	1217.22
					(250,974)	1.1492e-10	0.00810945	0.075611	1.1887	17.6337	0.0002603	0.581138	946.704
					(500,974)	2.12517e-11	0.00267928	0.0446363	0.883737	14.7491	0.00016269	0.447414	791.62
					(750,974)	2.3951e-12	0.000420117	0.0099697	0.304316	7.22865	3.83624e-05	0.163723	408.37
				wB97	UltraFine	3.49456e-09	0.187139	2.0202	11.3593	279.806	0.00179101	2.78133	1230.05
					(99,590)	2.96686e-09	0.146589	1.39448	7.0627	137.419	0.00144054	1.76621	590.61
					SuperFineGrid	5.69458e-10	0.0560109	0.880603	4.94305	90.9481	0.000909642	1.41816	456.963
					(250,974)	3.5635e-10	0.0373146	0.668319	3.7102	68.5758	0.000722897	1.12976	358.44
					(500,974)	3.43916e-11	0.00724188	0.258147	2.44106	57.9828	0.000263552	0.723242	304.003
					(750,974)	3.97965e-12	0.00132137	0.0675781	0.987223	29.8072	5.88355e-05	0.24769	134.613
				wB97X	UltraFine	2.88332e-09	0.168082	1.04401	14.3124	434.618	0.00146444	3.74821	1934.18
					(99,590)	1.85536e-09	0.108275	0.644567	6.88692	166.053	0.000997819	1.78805	734.476
					SuperFineGrid	3.19175e-10	0.0329499	0.317998	4.20318	108.321	0.000537616	1.30725	565.042
					(250,974)	1.78288e-10	0.0233535	0.215771	2.85477	88.3006	0.000379941	0.89384	442.107
					(500,974)	1.89512e-11	0.00496666	0.0887914	1.53587	52.1575	0.000159297	0.52151	288.771
					(750,974)	8.27886e-12	0.00357281	0.0894608	2.12169	66.8725	0.000129404	0.597503	321.176
				wB97XD	UltraFine	2.96254e-09	0.0597426	0.707649	28.1995	1050.34	0.00192505	6.85423	9250.44
					(99,590)	1.46119e-09	0.037609	0.47491	13.7545	399.232	0.00131361	3.3067	3540.97
					SuperFineGrid	3.70467e-10	0.0135649	0.235791	8.25484	258.538	0.000752115	2.37187	2690.16
					(250,974)	2.45591e-10	0.012088	0.158536	5.53182	209.861	0.000516499	1.56283	2075.67
					(500,974)	3.2784e-11	0.00313592	0.0771675	3.11123	126.808	0.000283438	0.983777	1392.55
					(750,974)	1.46982e-11	0.00233151	0.0801185	4.29131	157.828	0.000235562	1.12932	1503.7
				WB97X-D3	SG3	4.74128e-08	0.153773	0.300946	5.24533	159.858	0.000819472	1.69404	2217.33
					(99,590)	2.12695e-09	0.0690904	0.368703	7.49581	231.266	0.000897332	2.23929	2863.05
					(250,974)	1.77403e-10	0.0124557	0.123368	3.33211	122.27	0.000367443	1.10432	1624.67
					(500,974)	2.37012e-11	0.00321203	0.0604729	1.91519	75.5107	0.000202246	0.708343	1080.28
					(750,974)	9.81111e-12	0.00205828	0.0577197	2.28168	89.7203	0.000154459	0.705881	1122.94
				B97M-V	SG3	1.05316e-07	0.914139	0.105234	0.211588	1.65778	NA	NA	NA
					(99,590)	1.41771e-09	0.124337	0.201615	0.77668	4.118	NA	NA	NA
					(250,974)	9.75332e-12	0.00198238	0.00975822	0.0971922	1.59095	NA	NA	NA
					(500,974)	8.39068e-13	0.00027896	0.00250782	0.0435017	1.07972	NA	NA	NA
					(750,974)	5.1202e-13	7.27091e-05	0.000339015	0.00366246	0.0606862	NA	NA	NA
				WB97M-V	SG3	5.16938e-08	0.395829	0.236705	1.45187	17.2434	NA	NA	NA
					(99,590)	1.63866e-09	0.136764	0.276195	1.71591	23.5161	NA	NA	NA
					(250,974)	8.57824e-11	0.0165197	0.0759957	0.923839	17.4437	NA	NA	NA
					(500,974)	9.96023e-12	0.00377498	0.0343204	0.652767	15.1744	NA	NA	NA
					(750,974)	7.69083e-13	0.000385949	0.00472676	0.141347	4.70579	NA	NA	NA
				WB97X-V	SG3	4.50885e-08	0.37633	0.0875192	0.400356	5.54977	NA	NA	NA
					(99,590)	9.39546e-10	0.0722208	0.126037	0.706275	8.53862	NA	NA	NA
					(250,974)	4.23043e-11	0.00799903	0.0350073	0.353229	5.20554	NA	NA	NA
					(500,974)	1.84179e-12	0.000650117	0.00549701	0.104115	2.69073	NA	NA	NA
					(750,974)	4.64621e-13	6.00551e-05	0.000342875	0.00342	0.065281	NA	NA	NA
				TPSS	UltraFine	2.62671e-09	0.0422317	0.189341	1.03698	5.93973	0.000802071	0.401854	60.8955
					(99,590)	2.88514e-09	0.0509493	0.250824	1.33176	7.89776	0.000906109	0.464973	70.7347
					SuperFineGrid	3.80194e-11	0.000932218	0.00849771	0.105748	1.27354	3.12709e-05	0.0373445	11.8014
					(250,974)	1.15833e-11	0.000519184	0.0061817	0.0843269	1.16555	2.37818e-05	0.0303046	11.5406
					(500,974)	2.77859e-13	8.22158e-06	0.000119179	0.00213774	0.0485049	1.01738e-07	0.000203001	0.206328
					(750,974)	2.78595e-13	8.22361e-06	0.000118751	0.00215755	0.0496322	8.82128e-10	3.5899e-06	0.00400119
				RevTPSS	UltraFine	1.64892e-09	0.0328445	0.145948	0.757665	3.94696	0.000602329	0.300368	60.915
					(99,590)	1.97792e-09	0.0410689	0.199465	0.991326	5.39201	0.000625358	0.322412	64.8469
					SuperFineGrid	4.2371e-11	0.000717129	0.00646546	0.0766469	0.843308	2.05664e-05	0.0248687	10.3199
					(250,974)	7.81231e-12	0.000410832	0.00476109	0.0602736	0.775749	1.70238e-05	0.0218529	11.0276
					(500,974)	3.08936e-13	1.04663e-05	0.000141236	0.00227251	0.0471689	1.02385e-07	0.000526633	0.268923
					(750,974)	3.09865e-13	1.04599e-05	0.000140895	0.00229733	0.0485571	8.93282e-10	0.000504365	0.00536232
				TPSSh	UltraFine	2.51863e-09	0.0432214	0.190998	1.0173	5.73545	0.000764858	0.391863	55.4553
					(99,590)	2.78734e-09	0.0517289	0.250315	1.2958	7.59008	0.000864268	0.453611	64.6357
					SuperFineGrid	3.55572e-11	0.000925528	0.00823405	0.100587	1.1885	2.87394e-05	0.0352875	10.3665
					(250,974)	1.1181e-11	0.0005267	0.00615009	0.0820811	1.11752	2.26071e-05	0.0293795	10.5273
					(500,974)	2.79335e-13	8.76003e-06	0.00012361	0.00217034	0.0485515	9.39984e-08	0.000386488	0.195211
					(750,974)	2.80052e-13	8.7593e-06	0.000123206	0.00219089	0.0497081	9.4894e-10	0.000258511	0.00281306
				HSE06	UltraFine	1.11259e-09	0.0315332	0.106059	0.685961	6.19098	0.000217357	0.168116	52.0749
					(99,590)	9.63397e-10	0.0311589	0.0910224	0.454952	3.45021	0.000107797	0.0848253	25.9865
					SuperFineGrid	8.67069e-11	0.00284906	0.0184836	0.179402	2.15895	4.98721e-05	0.0547107	21.302
					(250,974)	1.27916e-11	0.00108545	0.00776603	0.0815452	1.0712	2.56823e-05	0.0306047	13.3735
					(500,974)	2.73314e-13	1.60194e-05	0.000149236	0.00229948	0.0506948	1.92061e-07	0.000243816	0.34723
					(750,974)	2.71147e-13	1.59522e-05	0.000149452	0.00229721	0.0491496	1.17639e-08	4.55731e-05	0.0583878
				HSE03	UltraFine	1.09055e-09	0.0360597	0.116201	0.802784	9.04338	0.000220092	0.180147	51.5715
					(99,590)	1.0876e-09	0.0365401	0.0997124	0.506959	4.19294	0.000123076	0.0956479	26.1364
					SuperFineGrid	7.80902e-10	0.00366017	0.0219383	0.215284	3.21713	5.51578e-05	0.0601829	21.2057
					(250,974)	3.10587e-11	0.00194307	0.00875679	0.0906563	1.24767	2.77678e-05	0.0327936	12.9643
					(500,974)	7.66725e-10	0.00322302	0.00748044	0.0862102	2.09112	1.86889e-07	0.000268501	0.202391
					(750,974)	2.39916e-12	1.03517e-05	7.0376e-05	0.00125948	0.0233626	2.91952e-08	3.16827e-06	0.00102335
				B2PLYP	UltraFine	7.5742e-10	0.0257343	0.0754671	0.291477	1.51197	0.000120629	0.0665737	17.5988
					(99,590)	6.33711e-10	0.027032	0.0803992	0.318418	1.56521	0.000115496	0.064919	16.3854
					SuperFineGrid	1.34277e-11	0.0004899	0.00293354	0.0258018	0.275314	6.95949e-06	0.00886653	4.65221
					(250,974)	2.39666e-12	0.000252358	0.00194024	0.0198372	0.256935	4.38214e-06	0.0068678	3.72838
					(500,974)	3.46756e-13	2.54626e-05	0.000231105	0.00436578	0.127097	2.21055e-07	0.00311405	0.720227
					(750,974)	3.37673e-13	2.54855e-05	0.00022556	0.00395074	0.0457196	3.19968e-08	0.00311047	0.235746
				mPW2PLYP	UltraFine	7.45089e-10	0.0495082	0.0796702	0.314137	5.1598	0.00012021	0.076517	75.9116
					(99,590)	6.17951e-10	0.0505334	0.0841358	0.319483	2.5478	0.000113846	0.0669897	33.6085
					SuperFineGrid	9.4241e-12	0.000927405	0.00339814	0.0340439	0.548898	7.42337e-06	0.0144125	20.6621
					(250,974)	2.92471e-12	0.000618304	0.00283027	0.0359011	0.883336	5.41301e-06	0.0114683	10.2615
					(500,974)	4.54039e-13	0.000150845	0.00123428	0.0256514	0.773175	1.74749e-06	0.00774178	8.87194
					(750,974)	3.25896e-13	4.7847e-05	0.000237619	0.00385179	0.104562	6.45272e-07	0.00633848	4.16751
				PBE0DH	UltraFine	7.07723e-10	0.0271484	0.0794692	0.336833	1.69796	0.000248254	0.128267	20.0818
					(99,590)	7.68475e-10	0.0314208	0.0953337	0.393029	2.00671	0.000247816	0.132859	20.6785
					SuperFineGrid	2.96985e-12	0.000234971	0.00151674	0.0144712	0.178648	3.53168e-06	0.00439922	1.3513
					(250,974)	8.99375e-13	9.62404e-05	0.000635672	0.00713946	0.0951329	1.94081e-06	0.00264625	0.970094
					(500,974)	2.95218e-13	1.97661e-05	0.000126187	0.00142774	0.0225135	4.97227e-08	8.25068e-06	0.0428011
					(750,974)	2.95275e-13	1.97617e-05	0.000126187	0.00142634	0.0224985	4.76071e-10	7.84237e-07	0.000578564
				PBEQIDH	UltraFine	5.95831e-10	0.0315703	0.0751799	0.297277	1.47137	0.000212177	0.11171	15.9289
					(99,590)	6.3915e-10	0.0345255	0.0848922	0.328081	1.64825	0.00020853	0.114112	16.1616
					SuperFineGrid	2.03701e-12	0.000243448	0.00122636	0.0115878	0.123235	2.6977e-06	0.00346829	0.940133
					(250,974)	7.86632e-13	0.000106439	0.000577963	0.0061945	0.0879483	1.56153e-06	0.00216482	0.725859
					(500,974)	3.68629e-13	3.28283e-05	0.000250167	0.00463264	0.0543616	3.78016e-08	3.15198e-06	0.0326952
					(750,974)	3.68585e-13	3.28238e-05	0.000249989	0.00463973	0.0544525	4.8043e-10	7.45324e-07	0.000511041
				SCAN	SG3	9.81731e-08	0.829971	0.3472	4.66787	68.9442	0.000420535	0.305877	110.516
					(99,590)	5.92318e-09	0.374888	0.911049	5.74421	90.6685	0.00110923	0.522163	131.588
					(250,974)	1.42067e-10	0.0366681	0.207757	3.34117	49.2262	0.000110233	0.15355	66.4939
					(500,974)	3.41308e-11	0.0137237	0.127572	2.7681	45.6727	1.14989e-05	0.0322029	25.2494
					(750,974)	4.77943e-12	0.00202334	0.0268173	0.810872	15.449	6.63715e-06	0.0346624	36.6927
				SCAN0	SG3	7.48282e-08	0.648469	0.252989	3.21177	55.8495	0.000311987	0.233386	80.2954
					(99,590)	4.49287e-09	0.259753	0.638786	3.99018	74.4104	0.000723606	0.360848	89.1868
					(250,974)	1.19027e-10	0.0259305	0.149652	2.40314	42.4018	7.59033e-05	0.109715	45.9309
					(500,974)	2.49936e-11	0.00946449	0.0901176	1.95122	38.5042	8.36132e-06	0.0247094	18.1221
					(750,974)	3.69318e-12	0.00180428	0.0245407	0.734402	16.2477	4.68673e-06	0.0248322	25.3873
				M06	UltraFine	4.52546e-08	0.967329	5.91455	44.7267	255.423	0.0126463	10.7796	2559.05
					(99,590)	4.98705e-08	1.08936	6.85256	47.144	225.214	0.0149819	11.5966	1961.19
					SuperFineGrid	1.37499e-09	0.0538263	0.790058	11.6748	104.207	0.00215619	3.10225	1046.38
					(250,974)	4.93609e-10	0.0281478	0.440095	7.55908	83.623	0.00108719	1.87224	750.214
					(500,974)	2.61343e-11	0.00288314	0.0920245	2.9561	54.4268	0.000206611	0.682359	451.567
					(750,974)	2.45067e-12	0.000395887	0.0185992	0.878934	23.7354	4.70027e-05	0.228406	224.85
				M06L	UltraFine	2.11389e-08	0.579375	2.03692	24.3832	556.05	0.00569852	10.6518	1651.45
					(99,590)	2.27303e-08	0.668359	2.38419	21.204	402.405	0.0073756	10.7288	1177.23
					SuperFineGrid	1.55256e-09	0.0521006	0.392982	8.11817	227.192	0.00146026	3.83591	699.458
					(250,974)	5.47504e-10	0.0396732	0.395044	8.91143	288.297	0.00124518	3.85805	891.996
					(500,974)	5.58327e-11	0.00807385	0.16277	5.94491	236.422	0.000475228	2.50798	713.967
					(750,974)	6.17621e-12	0.00133565	0.0392338	2.1566	124.907	0.000130444	1.0185	428.649
				M06HF	UltraFine	1.33e-08	0.274191	1.18771	6.52405	47.4061	0.00378006	1.8981	141.295
					(99,590)	1.33656e-08	0.337623	1.59905	10.3951	105.148	0.0042092	2.50737	280.686
					SuperFineGrid	6.77631e-10	0.0228654	0.245714	4.14913	58.7497	0.000541134	0.923867	169.498
					(250,974)	2.87332e-10	0.0189356	0.233186	3.50614	48.1576	0.000500698	0.762796	140.458
					(500,974)	3.05117e-11	0.00385701	0.0902377	2.19448	40.1359	0.000212876	0.510458	123.859
					(750,974)	1.36182e-12	0.000251215	0.00862607	0.310543	8.43682	2.12862e-05	0.0766568	27.3523
				M062X	UltraFine	6.27786e-09	0.277283	1.0541	8.7754	60.0245	0.00163022	1.58725	257.95
					(99,590)	3.38952e-09	0.172598	0.706145	5.12528	43.3858	0.00140916	1.04783	186.17
					SuperFineGrid	1.33886e-09	0.0360202	0.2211	2.50081	24.2355	0.000417055	0.526014	111.78
					(250,974)	8.98857e-11	0.0128687	0.121133	2.1999	28.7745	0.000225512	0.454001	134.074
					(500,974)	1.89303e-11	0.00512406	0.0852497	1.94321	26.5406	0.00013455	0.367869	121.886
					(750,974)	1.46464e-12	0.000773537	0.0141676	0.473125	9.58493	2.46033e-05	0.0998154	48.8703
				M11	UltraFine	9.43405e-09	0.602579	1.27906	4.66496	23.2012	0.00350561	2.20432	296.289
					(99,590)	7.5512e-09	0.499308	1.08572	4.03863	18.9823	0.00286905	1.93052	250.384
					SuperFineGrid	7.00488e-10	0.018289	0.0190472	0.13113	1.4841	2.85721e-05	0.0502987	8.0622
					(250,974)	1.57697e-11	0.00282476	0.0161128	0.15899	1.98034	1.64516e-05	0.0271403	8.34375
					(500,974)	2.73381e-13	2.9108e-05	0.000203665	0.00248373	0.0478305	6.4322e-07	0.000726188	0.596135
					(750,974)	2.66769e-13	2.90465e-05	0.000194745	0.00252419	0.0473982	9.79672e-10	0.000677132	0.0447193
				M11L	UltraFine	5.89154e-09	0.163281	0.324423	0.747234	4.99041	0.000540132	0.513743	25.9661
					(99,590)	1.43916e-09	0.0788971	0.266282	0.568554	4.00775	0.000460781	0.385016	17.717
					SuperFineGrid	8.81843e-10	0.0194955	0.0462519	0.111311	1.57408	7.81157e-05	0.147447	11.5586
					(250,974)	1.68953e-11	0.00268431	0.0258558	0.127549	2.03131	3.53795e-05	0.0849748	7.03593
					(500,974)	3.0102e-13	2.50989e-05	0.000301484	0.0018209	0.0501221	1.10292e-06	0.00122076	0.438198
					(750,974)	2.59326e-13	2.43482e-05	0.000290881	0.00182157	0.0407179	2.08414e-09	0.000552892	0.0205324
				SOGGA11	UltraFine	6.07975e-08	0.160719	0.523043	2.26352	25.3391	0.00204572	1.31443	336.441
					(99,590)	7.50571e-09	0.074146	0.315537	1.74478	19.9899	0.00131645	0.704486	189.699
					SuperFineGrid	6.07708e-09	0.0249207	0.0867368	0.895598	15.1159	0.000416664	0.475193	179.4
					(250,974)	2.6718e-10	0.00576728	0.0658671	0.909674	17.6781	0.000379209	0.526373	235.077
					(500,974)	3.43065e-12	1.42816e-05	0.000798283	0.00989864	0.178825	8.36394e-06	0.00575142	1.39336
					(750,974)	3.46377e-12	1.47289e-05	0.000781876	0.00919353	0.153704	5.30543e-06	0.00578113	1.43621
				SOGGA11X	UltraFine	5.44023e-09	0.0733285	1.3937	2.66126	11.9559	0.00110148	0.587292	37.0305
					(99,590)	3.89083e-09	0.0637205	1.31896	1.8813	5.72079	0.000742789	0.251037	13.0653
					SuperFineGrid	5.71395e-10	0.00662067	0.192649	0.61298	3.68977	0.000131128	0.118401	11.7337
					(250,974)	3.56813e-11	0.00180546	0.0866831	0.3464	2.22451	5.61238e-05	0.0613304	6.18999
					(500,974)	9.34013e-13	2.01118e-05	0.00133113	0.00964425	0.105719	7.3646e-07	0.00133458	0.326932
					(750,974)	9.82741e-13	1.93891e-05	0.000650558	0.00340433	0.0366529	3.83887e-09	1.229e-05	0.00440724
				MN12L	UltraFine	1.33133e-08	0.32237	2.10858	5.45683	20.5241	0.0039648	2.69081	109.51
					(99,590)	9.84228e-09	0.344847	2.09523	5.34724	19.6998	0.00357724	2.53678	100.566
					SuperFineGrid	1.06145e-09	0.00861364	0.0555986	0.318968	2.45585	8.88944e-05	0.136238	11.518
					(250,974)	1.90506e-11	0.00171276	0.0230689	0.142852	1.19454	4.89022e-05	0.0871311	8.17713
					(500,974)	3.45281e-13	1.6649e-05	0.000306889	0.00258104	0.0398802	1.24368e-06	0.000685123	0.371858
					(750,974)	3.28988e-13	1.65905e-05	0.000288117	0.00257981	0.0363039	2.47541e-09	0.000274691	0.000766352
				N12SX	UltraFine	3.77839e-09	0.311741	0.864257	3.79262	63.1592	0.00128652	1.05606	334.635
					(99,590)	4.21064e-09	0.294332	0.850714	2.8848	39.7098	0.0012068	0.816896	206.309
					SuperFineGrid	2.94393e-10	0.0417962	0.209664	1.46985	21.3066	0.000322034	0.420572	132.787
					(250,974)	1.49558e-10	0.0300189	0.181625	1.58324	30.4751	0.00026765	0.437458	178.774
					(500,974)	1.80081e-11	0.00710117	0.0870811	1.14616	25.1835	0.000120228	0.304642	140.135
					(750,974)	2.56881e-12	0.00147821	0.0264666	0.516711	16.0884	4.21242e-05	0.15675	105.179
				N12	UltraFine	2.37738e-09	0.058811	0.945117	25.9595	857.148	0.00201238	4.58962	5468.35
					(99,590)	1.78984e-09	0.0383308	0.700471	15.3644	374.473	0.00147255	2.64971	2360.88
					SuperFineGrid	3.65011e-10	0.0131437	0.337321	9.16548	238.433	0.000858292	1.87573	1748.62
					(250,974)	2.95699e-10	0.0107605	0.23435	5.83009	172.716	0.000615878	1.23072	1254.6
					(500,974)	5.01915e-11	0.00370781	0.143719	4.31813	127.257	0.000394027	0.960862	995.486
					(750,974)	1.24589e-11	0.00144589	0.0801818	3.58279	116.736	0.000181606	0.667804	783.744
				MN12SX	UltraFine	9.71712e-09	1.17305	1.29987	3.31445	15.6438	0.00189618	1.59967	91.3981
					(99,590)	7.48563e-09	1.31446	1.66491	4.13251	16.668	0.00233383	1.91805	86.1731
					SuperFineGrid	6.54476e-10	0.0456972	0.102754	0.487585	4.37412	0.000191311	0.287136	33.8882
					(250,974)	2.09845e-11	0.00930728	0.0299372	0.160793	1.49863	5.22491e-05	0.101921	12.2867
					(500,974)	2.91798e-13	8.00151e-05	0.000310472	0.00244659	0.0385033	1.50602e-06	0.0022724	0.368584
					(750,974)	2.74207e-13	7.82e-05	0.000301979	0.00231355	0.0357107	7.86927e-10	1.52626e-06	0.000390989
				MN15	UltraFine	6.32317e-09	0.328667	0.673989	2.49129	14.2885	0.00235351	1.25964	84.9618
					(99,590)	5.71095e-09	0.314882	0.65474	2.41512	13.7154	0.0019934	1.1358	73.4038
					SuperFineGrid	6.51278e-11	0.00234008	0.0110126	0.0890692	1.08712	3.62601e-05	0.0451346	5.80614
					(250,974)	5.58711e-12	0.000805883	0.00356899	0.0336485	0.428848	1.40811e-05	0.0199303	2.85033
					(500,974)	2.80739e-13	2.61493e-05	0.000161162	0.00197118	0.0456981	7.82454e-07	0.000249043	0.266456
					(750,974)	2.75562e-13	2.60107e-05	0.000154588	0.00196995	0.0437516	1.43184e-09	3.49537e-06	0.000282717
				MN15L	UltraFine	1.56372e-08	0.789183	1.58232	5.36232	27.9953	0.00572177	3.55027	115.727
					(99,590)	1.48783e-08	0.8095	1.5949	5.38871	28.4084	0.00520404	3.40783	108.821
					SuperFineGrid	4.52128e-10	0.0064422	0.0177809	0.141185	1.5118	6.67856e-05	0.0917274	4.79535
					(250,974)	1.35586e-11	0.001943	0.00838154	0.0728517	0.864347	3.09653e-05	0.0514226	3.78796
					(500,974)	2.98373e-13	2.77898e-05	0.00015846	0.00175245	0.039153	1.16651e-06	0.000328166	0.222654
					(750,974)	2.84151e-13	2.75002e-05	0.000152513	0.0017603	0.035889	1.08527e-09	8.58739e-07	0.000190714

## Sheet: He2
						RRMSE
						dmE/dmΧ1,z					dmɑzz/dmΧ1,z
						0	1	2	3	4	0	1	2
				BLYP	UltraFine	5.59401e-08	0.0398231	0.701918	5.06328	23.489	0.000548325	0.594523	28.4076
					(99,590)	5.54824e-08	0.041049	0.712451	4.89072	20.1361	0.000498651	0.529445	22.7776
					SuperFineGrid	1.03113e-08	0.0123258	0.29304	3.16872	16.3924	0.000185476	0.311237	18.0665
					(250,974)	9.11572e-10	0.0017502	0.0702087	1.2027	9.34685	4.47715e-05	0.120751	10.6834
					(500,974)	1.69284e-11	6.93967e-05	0.00516218	0.184032	2.62644	3.25998e-06	0.0186793	2.99431
					(750,974)	1.42224e-12	8.23894e-06	0.000962132	0.0487187	1.07009	6.19679e-07	0.00497653	1.23813
				B1LYP	UltraFine	4.43378e-08	0.0682747	2.67643	7.44418	22.0804	0.000404818	0.519024	33.9695
					(99,590)	4.23235e-08	0.0700677	2.70606	7.13398	18.7648	0.00036639	0.458063	26.8789
					SuperFineGrid	8.14119e-09	0.0216516	1.14116	4.69398	15.3803	0.000140034	0.275304	21.6595
					(250,974)	7.47088e-10	0.00322577	0.284113	1.84648	8.9889	3.52556e-05	0.111179	13.1861
					(500,974)	1.45341e-11	0.000474022	0.0218684	0.295254	2.63368	2.69441e-06	0.0180055	3.86449
					(750,974)	1.26383e-12	0.000453385	0.00420389	0.0807068	1.10469	5.28479e-07	0.00495246	1.64593
				B3LYP	UltraFine	4.15169e-08	0.0597066	1.23836	5.40183	20.041	0.000392048	0.501045	29.94
					(99,590)	4.07245e-08	0.0623742	1.26785	5.23574	17.0898	0.000355061	0.442662	23.7236
					SuperFineGrid	7.72171e-09	0.019042	0.532122	3.43577	14.0339	0.000135365	0.26552	19.0952
					(250,974)	7.08523e-10	0.00285144	0.132304	1.34713	8.19473	3.39356e-05	0.106796	11.5923
					(500,974)	1.37354e-11	0.000629587	0.0101446	0.214645	2.39187	2.5808e-06	0.017216	3.38222
					(750,974)	1.18647e-12	0.000618408	0.00194252	0.0584496	0.999689	5.04452e-07	0.00471876	1.43578
				BhandH	UltraFine	2.5576e-08	0.00572042	0.0433876	0.403145	6.87604	1.73623e-06	0.000822468	0.0463438
					(99,590)	1.55424e-08	0.00594529	0.0447278	0.446276	7.5795	2.14697e-07	0.000264172	0.0222846
					SuperFineGrid	1.12086e-09	0.000527718	0.00578285	0.0859403	2.07386	9.05796e-08	5.92949e-05	0.0104868
					(250,974)	1.28748e-11	1.14448e-05	0.000201376	0.00488446	0.184341	6.42329e-11	1.66734e-07	0.00816441
					(500,974)	1.03855e-12	6.30569e-08	2.20801e-06	0.000106893	0.00793505	4.00139e-11	1.03347e-07	0.00816621
					(750,974)	1.03771e-12	5.42549e-09	2.71809e-07	1.99615e-05	0.00226839	4.0021e-11	1.03263e-07	0.00816621
				BhandHLYP	UltraFine	3.21826e-08	0.215145	0.620323	6.39702	18.854	0.000264177	0.393982	39.513
					(99,590)	2.83535e-08	0.219357	0.625539	6.09348	15.9028	0.000238066	0.344804	30.908
					SuperFineGrid	5.67902e-09	0.0693974	0.271013	4.07857	13.1369	9.32747e-05	0.211324	25.2396
					(250,974)	5.37498e-10	0.0106629	0.0699787	1.65839	7.84896	2.44099e-05	0.0885365	15.7602
					(500,974)	1.09319e-11	0.000461414	0.00562852	0.276513	2.39201	1.95416e-06	0.0149797	4.81937
					(750,974)	9.77482e-13	5.86976e-05	0.00111368	0.0778488	1.03134	3.94631e-07	0.00424559	2.11001
				LC-BLYP	UltraFine	2.41081e-08	0.00958421	0.0886077	1.4055	4.50664	1.61037e-06	0.00106916	0.104392
					(99,590)	1.88968e-08	0.0105631	0.0970801	1.59715	5.22259	7.1927e-07	0.000908662	0.0932568
					SuperFineGrid	1.18013e-09	0.000947626	0.0124509	0.309729	1.39618	4.00446e-07	0.000665368	0.074677
					(250,974)	1.47469e-11	1.97503e-05	0.000401202	0.0161558	0.109978	9.27653e-08	0.000266578	0.0414185
					(500,974)	1.12235e-13	1.80758e-07	8.06175e-06	0.000698965	0.0122261	5.99148e-09	3.50728e-05	0.010222
					(750,974)	9.33487e-14	1.49836e-08	1.04554e-06	0.000143108	0.00654845	1.00908e-09	8.46451e-06	0.00377893
				CAM-B3LYP	UltraFine	2.40711e-08	0.060098	0.385669	4.08668	11.0288	0.000190811	0.231989	16.1661
					(99,590)	2.01584e-08	0.0690915	0.429034	4.27604	9.48557	0.000172863	0.205315	12.8523
					SuperFineGrid	3.65757e-09	0.0197928	0.183523	2.88038	8.09456	6.54169e-05	0.122415	10.2858
					(250,974)	3.41181e-10	0.00291283	0.0465117	1.13057	4.78145	1.6195e-05	0.0486478	6.19025
					(500,974)	6.57506e-12	0.00011966	0.00353919	0.178807	1.38493	1.21086e-06	0.00771701	1.77895
					(750,974)	5.61169e-13	1.44545e-05	0.000670612	0.048235	0.573313	2.34359e-07	0.00209468	0.748651
				PBE	UltraFine	6.29979e-08	0.0506957	1.39855	3.07883	13.6755	0.000225016	0.314775	16.0963
					(99,590)	6.0636e-08	0.0488188	1.35993	2.72996	12.9818	0.000197191	0.236149	14.2681
					SuperFineGrid	1.15156e-08	0.0153194	0.643108	2.10615	10.6982	0.000179689	0.274552	13.7845
					(250,974)	3.94582e-10	0.000840823	0.0526474	0.266351	2.07497	1.87244e-05	0.0434632	3.26263
					(500,974)	4.11271e-12	1.90959e-05	0.00235594	0.026534	0.383427	8.29104e-07	0.00440743	0.614666
					(750,974)	1.81278e-14	1.26787e-07	2.34628e-05	0.000398996	0.0106417	7.9815e-09	5.58565e-05	0.0144356
				PBE0	UltraFine	6.71638e-08	0.0910642	2.41358	4.32562	21.1593	0.000302633	0.548089	34.1435
					(99,590)	6.47671e-08	0.087793	2.34028	3.77669	19.0517	0.000293591	0.442055	29.0944
					SuperFineGrid	1.49049e-08	0.0334865	1.23902	3.103	15.2978	0.00023168	0.449894	25.6319
					(250,974)	6.21676e-10	0.00208275	0.123681	0.438736	3.59034	2.96856e-05	0.0835252	7.88094
					(500,974)	6.71742e-12	5.26957e-05	0.00571463	0.0488065	0.701003	1.30074e-06	0.00886075	1.42514
					(750,974)	2.667e-14	3.16555e-07	5.60006e-05	0.000700091	0.0144124	1.40355e-08	0.000125206	0.0348753
				LC-wPBE	UltraFine	1.38927e-07	0.256945	1.18316	5.67863	73.4231	0.000810649	1.19104	50.9074
					(99,590)	1.33612e-07	0.251717	1.19017	4.67409	31.0899	0.000842531	1.14312	47.4635
					SuperFineGrid	2.7358e-08	0.0828919	0.549038	5.20387	111.805	0.000409661	0.842883	38.1556
					(250,974)	2.50989e-08	0.0113716	0.186984	4.02903	109.944	3.93382e-05	0.118105	8.99907
					(500,974)	9.59854e-10	0.00659134	0.104576	1.72548	43.055	9.61644e-07	0.00709433	0.912727
					(750,974)	7.93321e-10	0.00656631	0.108314	1.65961	46.797	4.05641e-08	0.000219227	0.0342279
				LC-wHPBE	UltraFine	1.35601e-07	0.256215	1.20055	5.16618	30.9936	0.000810361	1.19033	50.9544
					(99,590)	1.35801e-07	0.259781	1.2279	5.03871	29.8543	0.000842509	1.14266	47.4789
					SuperFineGrid	2.51456e-08	0.0784876	0.496424	3.25186	21.7469	0.000409675	0.842475	38.167
					(250,974)	8.08583e-10	0.00368495	0.0382466	0.351136	3.98365	3.97834e-05	0.118092	9.006
					(500,974)	5.45791e-12	5.4395e-05	0.00101024	0.0226604	0.447348	9.64288e-07	0.00713365	0.917983
					(750,974)	1.8995e-12	4.65697e-07	1.66761e-05	0.000478461	0.0140787	1.64017e-08	0.000141558	0.0305154
				B97	SG3	2.6645e-06	0.277945	1.07267	9.79146	322.931	0.000277	2.26122	709.858
					(99,590)	1.43194e-08	0.0241083	1.44512	13.1804	419.605	0.000324099	2.57152	778.932
					(250,974)	2.17433e-09	0.00884585	0.661366	5.54224	168.066	0.00015586	1.1747	341.636
					(500,974)	3.72157e-10	0.00270972	0.359248	3.43394	119.138	8.44878e-05	0.757669	247.617
					(750,974)	1.98069e-10	0.00217669	0.353685	3.92954	111.634	8.12431e-05	0.800942	213.315
				B97-D	SG3	3.61692e-06	0.605089	0.536772	4.77545	212.069	0.000583469	2.00514	308.963
					(99,590)	6.12039e-08	0.161793	0.660082	6.29104	276.626	0.00061919	2.28606	341.799
					(250,974)	6.88079e-09	0.0411588	0.31126	3.27008	112.788	0.000345949	1.32349	152.607
					(500,974)	2.27853e-10	0.00258502	0.0492754	1.20139	74.6677	5.61137e-05	0.504773	103.675
					(750,974)	1.39658e-10	0.00232274	0.0528546	1.39781	68.634	5.51467e-05	0.52785	86.5345
				wB97	UltraFine	1.42875e-07	0.199767	2.21651	39.7144	398.636	0.00155831	5.68355	1747.28
					(99,590)	1.41759e-07	0.184711	2.38219	45.4391	326.977	0.00141071	5.73591	1266.18
					SuperFineGrid	4.12226e-08	0.0952866	1.40593	33.8239	229.591	0.000793565	4.22077	945.287
					(250,974)	8.21226e-09	0.0327165	0.951546	24.7167	185.313	0.000527428	3.38709	779.373
					(500,974)	1.87815e-09	0.0147924	0.67387	21.7619	159.697	0.000363692	2.96682	666.578
					(750,974)	2.1245e-10	0.0022745	0.15581	6.86834	74.0562	0.000106837	1.07225	357.026
				wB97X	UltraFine	8.29427e-08	0.168977	1.70428	20.12	575.907	0.00146163	7.49196	2274.83
					(99,590)	6.41164e-08	0.135191	1.66093	13.1342	243.863	0.000893053	4.55776	943.051
					SuperFineGrid	2.31256e-08	0.0935599	1.10621	9.43153	179.044	0.00065067	3.32575	730.037
					(250,974)	4.93949e-09	0.0353749	0.694209	6.04773	87.3671	0.000347539	2.26367	351.523
					(500,974)	1.10485e-09	0.014582	0.469266	5.09602	74.3989	0.000241648	1.95529	297.847
					(750,974)	1.25633e-10	0.00220197	0.106865	1.62634	30.9342	0.000101932	0.679567	144.104
				wB97XD	UltraFine	6.85049e-08	0.0917031	0.523884	17.8338	769.907	0.00221327	14.3927	2467.41
					(99,590)	5.49808e-08	0.0907666	0.406345	8.67012	300.912	0.00100725	6.68808	954.586
					SuperFineGrid	1.24259e-08	0.0382933	0.248449	5.95833	224.726	0.000834722	4.71509	753.54
					(250,974)	4.14598e-09	0.0208002	0.157922	3.29468	90.8667	0.000378807	2.6717	290.509
					(500,974)	9.62209e-10	0.00856233	0.10614	2.63677	74.2268	0.000267079	2.23723	237.67
					(750,974)	1.63648e-10	0.00196298	0.0353635	1.21846	34.811	0.000163486	0.97309	120.175
				WB97X-D3	SG3	1.03765e-06	0.301069	0.321479	5.47514	119.246	0.000566196	3.00688	477.623
					(99,590)	7.08623e-08	0.227303	0.593547	9.11787	201.769	0.000853565	4.71963	731.47
					(250,974)	3.79287e-09	0.034918	0.217536	3.93795	69.1214	0.000307359	2.19195	254.075
					(500,974)	9.8297e-10	0.0170657	0.163437	3.3403	59.0401	0.00022654	1.86864	214.065
					(750,974)	1.4461e-10	0.00289924	0.0389289	1.18293	24.0454	0.000110073	0.693673	96.7096
				B97M-V	SG3	2.65609e-06	0.699623	1.39274	10.1352	346.866	NA	NA	NA
					(99,590)	6.30183e-08	0.239921	1.79077	12.8898	456.065	NA	NA	NA
					(250,974)	7.37902e-09	0.0667478	0.81828	8.26129	278.178	NA	NA	NA
					(500,974)	4.69304e-10	0.00783518	0.195487	3.45929	188.074	NA	NA	NA
					(750,974)	8.70259e-11	0.00144279	0.044167	1.16174	84.5701	NA	NA	NA
				WB97M-V	SG3	1.38554e-06	0.440194	1.11603	10.2768	247.47	NA	NA	NA
					(99,590)	6.36557e-08	0.359155	1.58325	14.195	313.54	NA	NA	NA
					(250,974)	1.05072e-08	0.124757	0.880326	8.60248	157.109	NA	NA	NA
					(500,974)	7.30665e-10	0.0156838	0.223772	3.81675	113.395	NA	NA	NA
					(750,974)	9.8139e-11	0.002579	0.0508373	1.32475	48.9281	NA	NA	NA
				WB97X-V	SG3	9.08819e-07	0.199667	0.687081	2.81927	37.7253	NA	NA	NA
					(99,590)	5.16731e-08	0.13334	1.86721	4.54975	50.9758	NA	NA	NA
					(250,974)	1.30152e-09	0.00969826	0.306801	2.02569	33.4419	NA	NA	NA
					(500,974)	1.66149e-10	0.00207321	0.124133	1.21699	23.8344	NA	NA	NA
					(750,974)	8.17022e-11	0.000704075	0.0515342	0.763231	19.562	NA	NA	NA
				TPSS	UltraFine	1.27674e-07	0.161937	3.35158	8.68518	56.8313	0.000849733	1.67394	111.497
					(99,590)	1.18942e-07	0.144469	2.92603	6.47448	41.8005	0.000705658	1.17572	76.1633
					SuperFineGrid	4.1625e-08	0.0844207	2.12962	6.08529	32.9791	0.000652555	1.1484	63.2017
					(250,974)	3.62275e-09	0.0114271	0.482876	2.08427	19.515	0.000177761	0.47943	44.8122
					(500,974)	5.03456e-11	0.000355946	0.0281256	0.26927	4.62818	9.74299e-06	0.0591715	9.83321
					(750,974)	2.25511e-12	2.20246e-05	0.00274157	0.0370025	0.993312	1.0058e-06	0.00851963	2.30863
				RevTPSS	UltraFine	1.14942e-07	0.239456	2.09141	6.38127	46.5947	0.000660304	1.2612	80.8086
					(99,590)	1.13854e-07	0.232293	2.00617	5.38471	37.3691	0.000623105	0.984013	59.1795
					SuperFineGrid	2.98528e-08	0.101737	1.15501	4.50986	29.7571	0.000481378	0.941335	52.7452
					(250,974)	2.06689e-09	0.0110297	0.211096	1.27134	14.6765	0.000103137	0.313687	30.2551
					(500,974)	3.29195e-11	0.000389515	0.0141495	0.187881	4.00782	6.26198e-06	0.0422689	7.36268
					(750,974)	2.55625e-12	4.47695e-05	0.00239641	0.0449313	1.4632	1.15632e-06	0.0110371	3.01939
				TPSSh	UltraFine	1.19722e-07	0.183465	3.21239	8.82526	61.7109	0.000801704	1.726	122.087
					(99,590)	1.11579e-07	0.163938	2.80002	6.55942	44.8626	0.000667221	1.21202	82.405
					SuperFineGrid	3.94505e-08	0.0962182	2.03014	6.09086	35.0634	0.000611138	1.16771	67.8939
					(250,974)	3.59012e-09	0.0136727	0.48295	2.19747	21.776	0.00017349	0.509677	50.0927
					(500,974)	4.89623e-11	0.000415342	0.0274513	0.275533	5.02615	9.33598e-06	0.0613051	10.7449
					(750,974)	2.26066e-12	2.69628e-05	0.00280899	0.0399115	1.13082	1.0112e-06	0.00929936	2.65175
				HSE06	UltraFine	6.66451e-08	0.0764722	2.11276	7.02273	68.1406	0.000318029	0.85174	93.1132
					(99,590)	6.05933e-08	0.0665666	1.8734	5.4877	63.9432	0.0002741	0.734827	90.5946
					SuperFineGrid	1.59051e-08	0.0314695	1.27634	4.95375	54.8225	0.000269619	0.643379	73.1695
					(250,974)	2.90316e-09	0.00934098	0.594352	3.13931	33.1091	0.000123631	0.425791	47.6283
					(500,974)	1.50918e-10	0.000977144	0.115269	1.1264	18.8875	2.7998e-05	0.178597	31.2973
					(750,974)	4.55015e-12	3.5376e-05	0.00670901	0.096369	2.60728	1.62282e-06	0.0148708	4.17707
				HSE03	UltraFine	6.38241e-08	0.0648295	1.65306	7.74458	86.4809	0.000332233	0.902299	105.226
					(99,590)	5.69136e-08	0.0538267	1.37748	5.95823	81.5312	0.000263598	0.765769	102.641
					SuperFineGrid	1.60362e-08	0.0277265	1.03309	5.42547	67.9862	0.000271936	0.663698	82.3902
					(250,974)	2.93378e-09	0.0082254	0.480143	3.394	41.0292	0.000125613	0.437492	52.9716
					(500,974)	8.0743e-09	0.00236007	0.100175	1.26935	22.797	3.00381e-05	0.191886	35.9293
					(750,974)	1.28745e-11	5.87486e-05	0.00968639	0.200687	5.3684	1.74337e-06	0.0160817	4.80647
				B2PLYP	UltraFine	2.89931e-08	0.126792	3.29294	4.58902	14.8218	0.000253157	0.394672	28.7845
					(99,590)	2.69292e-08	0.129649	3.31682	4.36631	12.5087	0.000228083	0.345365	22.5248
					SuperFineGrid	5.3173e-09	0.0407254	1.4246	2.90246	10.2879	8.91594e-05	0.211292	18.361
					(250,974)	5.03765e-10	0.0062353	0.366369	1.17643	6.13219	2.32679e-05	0.0882812	11.4456
					(500,974)	1.02058e-11	0.000268726	0.029353	0.195419	1.86279	1.8551e-06	0.0148779	3.48817
					(750,974)	9.08436e-13	3.40093e-05	0.00579335	0.0548985	0.801441	3.73861e-07	0.00420836	1.52446
				mPW2PLYP	UltraFine	2.67459e-08	0.0194206	0.363503	5.89137	16.4716	0.000260773	0.355433	30.4856
					(99,590)	2.77768e-08	0.0200043	0.359776	5.54423	13.0067	0.000230207	0.306668	22.1536
					SuperFineGrid	5.24372e-09	0.00606371	0.149132	3.60621	10.5374	8.59636e-05	0.181751	17.7875
					(250,974)	4.90478e-10	0.000917879	0.0380666	1.44824	6.17802	2.23269e-05	0.0752746	10.7998
					(500,974)	1.01451e-11	4.04437e-05	0.00312581	0.248623	1.95775	1.96484e-06	0.0130464	3.43321
					(750,974)	1.0159e-12	5.47147e-06	0.000657375	0.0738222	0.893174	7.31371e-07	0.00399142	1.6669
				PBE0DH	UltraFine	6.26875e-08	0.16179	2.17405	4.78092	25.056	0.000333244	0.73269	49.7538
					(99,590)	6.09452e-08	0.156561	2.10219	4.11381	21.5742	0.0003248	0.594058	40.4139
					SuperFineGrid	1.54118e-08	0.0654793	1.16276	3.42211	16.8813	0.000236286	0.562073	33.8297
					(250,974)	7.95724e-10	0.00503694	0.148538	0.628253	5.28882	3.73355e-05	0.130438	13.3697
					(500,974)	8.25939e-12	0.000121865	0.00638606	0.0635081	0.929408	1.55148e-06	0.0129157	2.22871
					(750,974)	2.55694e-14	5.85465e-07	6.69506e-05	0.00108844	0.0153771	1.53129e-08	0.000182426	0.0476848
				PBEQIDH	UltraFine	4.99547e-08	0.235451	1.42888	4.10328	22.4881	0.000287525	0.717299	47.8023
					(99,590)	4.89125e-08	0.22863	1.38016	3.50154	18.8664	0.0002792	0.57981	37.711
					SuperFineGrid	1.28866e-08	0.0993891	0.775407	2.91194	14.5467	0.000195544	0.529902	30.8353
					(250,974)	7.4757e-10	0.00864324	0.113075	0.618394	5.30723	3.45577e-05	0.139045	13.8591
					(500,974)	7.54944e-12	0.000201398	0.00465907	0.0586818	0.879027	1.39276e-06	0.0131551	2.21293
					(750,974)	3.22811e-14	1.08428e-06	5.01642e-05	0.00098056	0.0135901	1.29374e-08	0.0001802	0.0447633
				SCAN	SG3	2.46028e-06	0.109671	0.96307	47.43	482.805	0.00347252	22.9609	4601.36
					(99,590)	9.51874e-08	0.069031	1.38339	56.0167	511.418	0.00404282	23.3202	4011.25
					(250,974)	1.12843e-08	0.0166136	0.421828	19.8771	167.24	0.000830392	6.85368	1517.83
					(500,974)	2.21763e-09	0.00599772	0.264568	16.1341	126.546	0.000375178	3.70902	767.459
					(750,974)	3.24883e-10	0.00140509	0.100743	9.23125	97.4301	0.000374291	5.23453	1300.26
				SCAN0	SG3	1.85838e-06	0.130447	0.94715	33.7438	376.961	0.00224374	17.4231	4732.43
					(99,590)	7.74864e-08	0.0836364	1.43252	40.0618	401.424	0.00274728	17.3259	4128.64
					(250,974)	7.9507e-09	0.0190888	0.435751	13.7129	126.825	0.000579902	4.95088	1491.91
					(500,974)	1.48894e-09	0.00650704	0.262602	10.9765	97.2189	0.000230016	2.56535	772.966
					(750,974)	2.41974e-10	0.00165258	0.10895	6.70782	78.8984	0.000264492	3.99026	1359.43
				M06	UltraFine	1.6596e-06	1.98533	11.8166	119.106	1155.81	0.0222017	95.4286	4043.54
					(99,590)	1.44266e-06	1.6219	9.18469	86.6253	786.427	0.0175097	69.6839	2680.93
					SuperFineGrid	9.79651e-07	1.36441	9.29928	70.1629	683.635	0.01685	55.2691	2378.96
					(250,974)	2.01147e-07	0.478247	4.98018	56.9672	642.658	0.00958825	46.1992	2198.15
					(500,974)	2.10838e-09	0.0109379	0.217031	5.34358	117.941	0.00041251	4.34448	398.674
					(750,974)	2.33415e-10	0.00165854	0.0501002	1.68907	54.5491	0.000102095	1.45182	197.175
				M06L	UltraFine	1.36592e-06	5.24958	16.6831	147.413	2021.1	0.0196089	100.294	9773.45
					(99,590)	1.12821e-06	4.06135	12.4735	100.019	1146.35	0.0146918	67.9862	5274.98
					SuperFineGrid	7.72058e-07	3.52475	12.7244	80.6788	909.689	0.0144437	52.834	4300.39
					(250,974)	1.47485e-07	1.12472	6.41846	62.1954	842.979	0.00774743	42.676	3949.92
					(500,974)	2.07091e-09	0.0337918	0.370032	7.92593	220.249	0.000414139	4.85262	951.279
					(750,974)	3.13558e-10	0.00718069	0.118536	3.37519	126.547	0.000153242	2.49019	641.578
				M06HF	UltraFine	1.54742e-06	1.40568	9.25558	66.9052	1167.71	0.0115576	22.5892	2214.98
					(99,590)	1.47911e-06	1.25373	8.19362	47.8166	585.585	0.0099517	15.7086	1106.26
					SuperFineGrid	6.74199e-07	0.898698	7.30887	49.6288	565.631	0.00924533	15.4004	1071.98
					(250,974)	5.38367e-08	0.111655	1.53629	16.269	306.126	0.0021803	5.66418	625.697
					(500,974)	4.18493e-10	0.00219145	0.0674427	2.14798	114.541	8.04985e-05	0.662937	218.575
					(750,974)	2.66305e-10	0.00190118	0.0766347	2.69336	125.699	8.8097e-05	0.772638	217.597
				M062X	UltraFine	3.19734e-07	0.233492	4.02304	20.1953	464.905	0.00336767	11.2247	868.327
					(99,590)	2.57969e-07	0.163632	3.03485	15.2544	316.786	0.00255864	8.24375	589.526
					SuperFineGrid	1.63105e-07	0.154834	3.10322	14.17	239.17	0.0025513	7.25055	447.383
					(250,974)	1.80282e-08	0.0257433	0.83565	5.13936	101.086	0.000806233	3.088	218.509
					(500,974)	9.32806e-10	0.00304501	0.188045	2.48225	71.516	0.000170886	1.47381	151.214
					(750,974)	8.73693e-11	0.000434493	0.0429581	0.837348	34.4504	3.47169e-05	0.431632	65.7805
				M11	UltraFine	1.0311e-06	2.05438	6.82719	47.7773	548.364	0.00753311	19.2279	357.635
					(99,590)	1.0506e-06	2.0845	6.95505	44.6164	492.483	0.00768362	17.4879	306.208
					SuperFineGrid	2.38881e-07	0.767686	3.35917	32.9662	375.706	0.00410019	13.64	249.655
					(250,974)	1.09977e-08	0.0524692	0.386907	5.49045	107.324	0.000557251	2.74886	86.4768
					(500,974)	7.75768e-11	0.00086462	0.0112873	0.369167	12.4735	1.55596e-05	0.184611	10.163
					(750,974)	4.03605e-13	4.3934e-06	0.00158322	0.00554476	0.259643	1.94064e-07	0.00261945	0.835987
				M11L	UltraFine	4.92743e-07	0.0735661	0.475542	4.01403	48.4492	0.00313559	7.84932	150.184
					(99,590)	3.92243e-07	0.0650107	0.458025	3.89711	68.9675	0.00315929	7.8441	219.642
					SuperFineGrid	4.00452e-08	0.00746719	0.0871621	1.57579	45.6739	0.000572451	2.87953	143.982
					(250,974)	2.39943e-09	0.00122201	0.0213741	0.569384	18.0454	0.000136492	1.0971	62.7048
					(500,974)	2.32111e-10	0.000222374	0.00707496	0.327566	13.8498	4.93885e-05	0.65968	50.2123
					(750,974)	6.45139e-12	1.9176e-06	0.000100294	0.112145	0.655019	6.56266e-06	0.0151678	1.81479
				SOGGA11	UltraFine	1.30222e-06	0.0362613	0.127941	0.562647	1.15828	0.0114431	4.83146	19.172
					(99,590)	1.48511e-06	0.0563123	0.183279	0.682275	1.29101	0.0147321	5.35118	19.3132
					SuperFineGrid	4.90962e-07	0.0271539	0.111712	0.481016	0.964687	0.00872101	3.10578	10.3002
					(250,974)	4.94297e-08	0.00424009	0.0207215	0.0728229	0.186806	0.00297707	1.2326	5.23483
					(500,974)	1.33737e-09	0.000294873	0.00307321	0.0309327	0.152537	0.000351097	0.373288	2.07987
					(750,974)	2.67703e-10	9.9789e-05	0.00176033	0.0247781	0.147957	0.000122963	0.204926	2.11068
				SOGGA11X	UltraFine	4.26546e-07	0.177199	0.908981	13.146	900.639	0.00317106	9.9007	500.343
					(99,590)	3.7348e-07	0.124435	0.567899	7.40684	530.82	0.0025239	7.04111	334.05
					SuperFineGrid	1.49014e-07	0.105528	0.734025	9.66652	534.05	0.00230749	7.24592	307.157
					(250,974)	2.33103e-08	0.0272749	0.306402	5.85947	405.417	0.000971319	4.66586	244.587
					(500,974)	2.98886e-10	0.000720105	0.0149936	0.582273	72.1134	4.99743e-05	0.488939	45.5038
					(750,974)	1.10865e-11	3.85946e-05	0.00139978	0.0783723	15.8013	4.77803e-06	0.0670204	10.8069
				MN12L	UltraFine	5.21228e-07	0.276857	1.74621	14.2228	213.774	0.00386208	11.3155	882.038
					(99,590)	5.58782e-07	0.287389	1.8424	13.6944	228.833	0.00402592	10.2866	890.655
					SuperFineGrid	1.43356e-07	0.121945	0.951657	10.7374	151.612	0.00235259	8.48007	644.081
					(250,974)	6.88598e-09	0.00898215	0.112196	1.87446	46.3822	0.000327268	1.76429	227.796
					(500,974)	2.63697e-10	0.00073518	0.0181091	0.659472	27.326	4.94188e-05	0.605154	126.466
					(750,974)	8.78044e-11	7.20436e-06	0.000271913	0.012065	0.832228	7.72749e-07	0.0186791	4.48451
				N12SX	UltraFine	6.30822e-08	0.0457845	1.26505	54.4515	938.984	0.000569481	4.04648	3027.3
					(99,590)	7.51651e-08	0.0621931	1.67546	47.6601	479.261	0.000758941	3.53361	1546.7
					SuperFineGrid	2.00779e-08	0.0239694	1.12012	33.1819	369.127	0.000577232	2.62099	1217.21
					(250,974)	9.79586e-09	0.0184386	0.828531	25.9436	216.836	0.000440142	1.97937	711.217
					(500,974)	4.53793e-10	0.00171474	0.148451	9.03311	117.123	8.49782e-05	0.729757	400.057
					(750,974)	1.37458e-10	0.000758345	0.102363	8.21328	126.181	5.72836e-05	0.64985	420.992
				N12	UltraFine	1.38651e-07	0.0996366	1.85151	266.747	971.051	0.00188018	7.31356	3465.29
					(99,590)	1.60073e-07	0.119488	2.14709	162.158	408.294	0.00123146	4.14061	1424.78
					SuperFineGrid	2.41063e-08	0.0311459	1.10562	108.915	294.795	0.000870986	2.91568	1087
					(250,974)	5.52564e-09	0.0124392	0.596287	68.202	151.122	0.000415107	1.89553	526.1
					(500,974)	1.31688e-09	0.00542321	0.40922	54.1093	116.31	0.00029533	1.58417	418.793
					(750,974)	2.2431e-10	0.0013368	0.153444	29.4003	71.7803	0.000151953	0.75798	248.32
				MN12SX	UltraFine	4.693e-07	0.260427	2.05103	31.6364	652.364	0.00489578	23.6265	965.001
					(99,590)	3.48692e-07	0.207797	1.57781	22.1825	427.689	0.00374796	16.4686	594.587
					SuperFineGrid	2.27113e-07	0.18266	1.53474	18.8658	367.14	0.00370742	13.5869	527.107
					(250,974)	3.94543e-08	0.0532929	0.703718	13.3162	331.064	0.00186039	10.397	508.497
					(500,974)	2.41559e-10	0.000641066	0.0152982	0.59796	26.9644	4.54822e-05	0.543005	46.7876
					(750,974)	8.86792e-11	3.88525e-05	0.000120636	0.00622467	0.477396	4.57017e-07	0.0156197	1.26206
				MN15	UltraFine	7.76593e-07	1.08895	16.228	58.5244	240.785	0.00553065	8.49455	450.976
					(99,590)	7.92843e-07	1.11565	16.7707	56.6146	234.967	0.0057513	8.07674	428.394
					SuperFineGrid	1.69221e-07	0.386735	7.61321	40.2966	173.956	0.00286786	6.04097	334.189
					(250,974)	7.00128e-09	0.0219434	0.681102	5.08471	36.2939	0.000308028	0.936937	85.211
					(500,974)	1.90947e-09	0.000689422	0.040134	0.72163	9.08952	1.70797e-05	0.127094	19.4948
					(750,974)	1.9024e-09	3.37358e-06	0.000352189	0.0141027	0.204479	1.96827e-07	0.00127829	0.805865
				MN15L	UltraFine	1.50896e-06	7.16913	58.7929	224.254	2080.21	0.0116441	28.2398	614.194
					(99,590)	1.54599e-06	7.22802	58.9943	199.902	1774.72	0.0116206	24.2424	493.313
					SuperFineGrid	4.08943e-07	3.09892	32.1829	161.516	1374.35	0.00711952	20.7023	414.481
					(250,974)	2.27957e-08	0.257941	4.52584	33.0944	484.871	0.00117814	5.10956	176.365
					(500,974)	1.99171e-10	0.00520903	0.159705	2.70415	68.6608	4.08364e-05	0.417005	24.738
					(750,974)	1.45208e-12	3.99886e-05	0.00167919	0.0505066	1.44258	5.51058e-07	0.00423027	0.965751
